# Supplementary material for: Circulating Tumor Cell Transcriptomics as Biopsy Surrogates in Metastatic Breast Cancer
Source: Ann Surg Oncol. 2022 Jan 9;29(5):2882–94. doi: 10.1245/s10434-021-11135-2 (PMC8989945; doi:10.1245/s10434-021-11135-2)
Supplement: Supplementary file 3 — Supplementary file3 (XLSX 161 kb) [file 10434_2021_11135_MOESM3_ESM.xlsx]

## Sheet: ALL_CTC_summary
ALL_CTC_summary
Gene	EnsemblID	Chromosome	Position	Reference_allele	Sample_allele	Consequence	Impact	Biotype	SIFT	Polyphen
DNAJC11	ENSG00000007923	chr1	6637248	G	T	missense_variant	MODERATE	protein_coding	deleterious	probably_damaging
RERE	ENSG00000142599	chr1	8360689	G	C	missense_variant	MODERATE	protein_coding	tolerated	unknown
RERE	ENSG00000142599	chr1	8360825	A	G	synonymous_variant	LOW	protein_coding
RERE	ENSG00000142599	chr1	8614686	C	T	missense_variant&splice_region_variant	MODERATE	protein_coding	tolerated	benign
KIF1B	ENSG00000054523	chr1	10324796	C	A	missense_variant	MODERATE	protein_coding	tolerated	probably_damaging
KIF1B	ENSG00000054523	chr1	10324872	C	A	missense_variant	MODERATE	protein_coding	tolerated	possibly_damaging
TARDBP	ENSG00000120948	chr1	11016947	A	G	synonymous_variant	LOW	protein_coding
MTOR	ENSG00000198793	chr1	11228757	A	T	missense_variant	MODERATE	protein_coding	tolerated	probably_damaging
KIAA2013	ENSG00000116685	chr1	11925339	A	G	missense_variant	MODERATE	protein_coding	tolerated	benign
MFN2	ENSG00000116688	chr1	12005829	G	T	missense_variant	MODERATE	protein_coding	tolerated	probably_damaging
VPS13D	ENSG00000048707	chr1	12277231	G	C	missense_variant	MODERATE	protein_coding	deleterious	probably_damaging
VPS13D	ENSG00000048707	chr1	12362721	T	A	splice_region_variant&synonymous_variant	LOW	protein_coding
PRDM2	ENSG00000116731	chr1	13779501	A	G	missense_variant	MODERATE	protein_coding	deleterious	probably_damaging
PRDM2	ENSG00000116731	chr1	13780682	C	A	missense_variant	MODERATE	protein_coding	tolerated	unknown
SPEN	ENSG00000065526	chr1	15929882	C	A	synonymous_variant	LOW	protein_coding
SPEN	ENSG00000065526	chr1	15933235	G	T	missense_variant	MODERATE	protein_coding	deleterious	probably_damaging
SPEN	ENSG00000065526	chr1	15933565	A	G	missense_variant	MODERATE	protein_coding	deleterious	benign
SDHB	ENSG00000117118	chr1	17028699	G	T	synonymous_variant	LOW	protein_coding
RP11-174G17.2	ENSG00000261781	chr1	18068269	C	A	non_coding_transcript_exon_variant&non_coding_transcript_variant	MODIFIER	lincRNA
PAX7	ENSG00000009709	chr1	18744886	C	A	missense_variant	MODERATE	protein_coding	tolerated	possibly_damaging
UBR4	ENSG00000127481	chr1	19156421	G	A	splice_region_variant&synonymous_variant	LOW	protein_coding
UBR4	ENSG00000127481	chr1	19174367	G	T	synonymous_variant	LOW	protein_coding
UBR4	ENSG00000127481	chr1	19184124	T	C	missense_variant	MODERATE	protein_coding	tolerated	benign
EIF4G3	ENSG00000075151	chr1	20942018	G	A	missense_variant	MODERATE	protein_coding	tolerated	benign
RPL11	ENSG00000142676	chr1	23694702	G	A	missense_variant	MODERATE	protein_coding	deleterious	probably_damaging
SRRM1	ENSG00000133226	chr1	24650027	A	T	missense_variant	MODERATE	protein_coding	deleterious	unknown
RSRP1	ENSG00000117616	chr1	25245222	A	T	missense_variant	MODERATE	protein_coding	deleterious	probably_damaging
RHCE	ENSG00000188672	chr1	25389073	A	G	missense_variant	MODERATE	protein_coding	deleterious	benign
MTFR1L	ENSG00000117640	chr1	25826337	T	C	synonymous_variant	LOW	protein_coding
AIM1L	ENSG00000176092	chr1	26342807	G	T	missense_variant	MODERATE	protein_coding	tolerated	possibly_damaging
ARID1A	ENSG00000117713	chr1	26731198	G	T	missense_variant	MODERATE	protein_coding	deleterious	probably_damaging
ARID1A	ENSG00000117713	chr1	26779099	A	G	missense_variant	MODERATE	protein_coding	deleterious	possibly_damaging
ARID1A	ENSG00000117713	chr1	26780715	C	G	missense_variant	MODERATE	protein_coding	tolerated	benign
PTAFR	ENSG00000169403	chr1	28150769	G	A	missense_variant	MODERATE	protein_coding	tolerated	benign
GMEB1	ENSG00000162419	chr1	28714307	T	C	missense_variant	MODERATE	protein_coding	deleterious	benign
LCK	ENSG00000182866	chr1	32276465	G	T	stop_gained	HIGH	protein_coding
S100PBP	ENSG00000116497	chr1	32826411	G	A	synonymous_variant	LOW	protein_coding
CSMD2	ENSG00000121904	chr1	33662978	C	A	missense_variant	MODERATE	protein_coding	tolerated	benign
ZMYM6	ENSG00000163867	chr1	35019604	T	G	splice_acceptor_variant	HIGH	protein_coding
KIAA0319L	ENSG00000142687	chr1	35442935	A	G	missense_variant	MODERATE	protein_coding	tolerated	benign
RSPO1	ENSG00000169218	chr1	37612814	G	A	stop_gained	HIGH	protein_coding
MACF1	ENSG00000127603	chr1	39379359	C	T	missense_variant	MODERATE	protein_coding	tolerated	probably_damaging
MACF1	ENSG00000127603	chr1	39387751	TC	T	frameshift_variant	HIGH	protein_coding
PABPC4	ENSG00000090621	chr1	39569661	T	C	synonymous_variant	LOW	protein_coding
SCMH1	ENSG00000010803	chr1	41113477	T	C	missense_variant	MODERATE	protein_coding	deleterious	probably_damaging
HIVEP3	ENSG00000127124	chr1	41581487	G	A	missense_variant	MODERATE	protein_coding	tolerated	benign
HIVEP3	ENSG00000127124	chr1	41583771	C	A	stop_gained	HIGH	protein_coding
MPL	ENSG00000117400	chr1	43352607	C	T	synonymous_variant	LOW	protein_coding
SZT2	ENSG00000198198	chr1	43424232	C	A	synonymous_variant	LOW	protein_coding
ZSWIM5	ENSG00000162415	chr1	45020701	G	A	missense_variant	MODERATE	protein_coding	tolerated	unknown
PRDX1	ENSG00000117450	chr1	45518981	C	T	missense_variant	MODERATE	protein_coding	tolerated	benign
CYP4A27P	ENSG00000261593	chr1	47000989	G	A	non_coding_transcript_exon_variant&non_coding_transcript_variant	MODIFIER	unprocessed_pseudogene
CYP4A27P	ENSG00000261593	chr1	47000990	G	T	non_coding_transcript_exon_variant&non_coding_transcript_variant	MODIFIER	unprocessed_pseudogene
AL356289.1	ENSG00000279096	chr1	48103666	C	A	synonymous_variant	LOW	protein_coding
ORC1	ENSG00000085840	chr1	52388534	G	T	missense_variant	MODERATE	protein_coding	tolerated	benign
ZYG11A	ENSG00000203995	chr1	52881645	C	A	missense_variant	MODERATE	protein_coding	tolerated	benign
USP24	ENSG00000162402	chr1	55098034	C	T	missense_variant	MODERATE	protein_coding	deleterious	probably_damaging
ALG6	ENSG00000088035	chr1	63412001	A	T	missense_variant	MODERATE	protein_coding	tolerated	benign
ROR1	ENSG00000185483	chr1	64049744	C	T	stop_gained	HIGH	protein_coding
JAK1	ENSG00000162434	chr1	64855599	C	A	stop_gained	HIGH	protein_coding
JAK1	ENSG00000162434	chr1	64873442	G	A	synonymous_variant	LOW	protein_coding
DNAJC6	ENSG00000116675	chr1	65364759	T	C	synonymous_variant	LOW	protein_coding
SGIP1	ENSG00000118473	chr1	66740695	G	C	missense_variant	MODERATE	protein_coding	deleterious	benign
IL12RB2	ENSG00000081985	chr1	67372640	C	A	missense_variant	MODERATE	protein_coding	deleterious	probably_damaging
IL12RB2	ENSG00000081985	chr1	67380002	C	A	synonymous_variant	LOW	protein_coding
SERBP1	ENSG00000142864	chr1	67426206	TCG	T	frameshift_variant	HIGH	protein_coding
RP5-952N6.1	ENSG00000229051	chr1	70785690	G	A	non_coding_transcript_exon_variant&non_coding_transcript_variant	MODIFIER	lincRNA
ERICH3	ENSG00000178965	chr1	74571517	G	T	missense_variant	MODERATE	protein_coding	tolerated	possibly_damaging
TYW3	ENSG00000162623	chr1	74763951	C	T	synonymous_variant	LOW	protein_coding
ZZZ3	ENSG00000036549	chr1	77632251	T	A	missense_variant	MODERATE	protein_coding	tolerated	benign
USP33	ENSG00000077254	chr1	77728394	A	T	missense_variant	MODERATE	protein_coding	tolerated	benign
IFI44	ENSG00000137965	chr1	78660554	G	C	missense_variant&splice_region_variant	MODERATE	protein_coding	deleterious	probably_damaging
PKN2	ENSG00000065243	chr1	88771549	AG	A	frameshift_variant	HIGH	protein_coding
PKN2	ENSG00000065243	chr1	88771795	G	C	missense_variant	MODERATE	protein_coding	tolerated	benign
KYAT3	ENSG00000137944	chr1	88964913	A	G	synonymous_variant	LOW	protein_coding
ZNF326	ENSG00000162664	chr1	90027569	G	A	synonymous_variant	LOW	protein_coding
RWDD3	ENSG00000122481	chr1	95244417	C	A	missense_variant	MODERATE	protein_coding	deleterious	probably_damaging
DPYD	ENSG00000188641	chr1	97193244	C	A	missense_variant	MODERATE	protein_coding	deleterious	probably_damaging
AGL	ENSG00000162688	chr1	99864440	G	T	missense_variant	MODERATE	protein_coding	deleterious	benign
AGL	ENSG00000162688	chr1	99864475	G	T	missense_variant	MODERATE	protein_coding	deleterious	benign
MFSD14A	ENSG00000156875	chr1	100082110	C	T	synonymous_variant	LOW	protein_coding
CDC14A	ENSG00000079335	chr1	100499154	C	A	missense_variant	MODERATE	protein_coding	deleterious	benign
S1PR1	ENSG00000170989	chr1	101239176	C	T	synonymous_variant	LOW	protein_coding
S1PR1	ENSG00000170989	chr1	101239185	G	T	missense_variant	MODERATE	protein_coding	deleterious	probably_damaging
LINC01307	ENSG00000231671	chr1	101343865	A	G	non_coding_transcript_exon_variant&non_coding_transcript_variant	MODIFIER	lincRNA
SORT1	ENSG00000134243	chr1	109340852	G	T	stop_gained	HIGH	protein_coding
SORT1	ENSG00000134243	chr1	109340867	C	T	missense_variant	MODERATE	protein_coding	deleterious	probably_damaging
GNAI3	ENSG00000065135	chr1	109592154	C	G	missense_variant	MODERATE	protein_coding	deleterious	probably_damaging
GSTM1	ENSG00000134184	chr1	109689250	T	A	synonymous_variant	LOW	protein_coding
RP11-284N8.3	ENSG00000259834	chr1	110655269	A	G	non_coding_transcript_exon_variant&non_coding_transcript_variant	MODIFIER	lincRNA
CD53	ENSG00000143119	chr1	110892498	G	A	missense_variant	MODERATE	protein_coding	deleterious	probably_damaging
CD53	ENSG00000143119	chr1	110894353	C	A	synonymous_variant	LOW	protein_coding
LRIF1	ENSG00000121931	chr1	110951684	A	G	synonymous_variant	LOW	protein_coding
LRIF1	ENSG00000121931	chr1	110951952	T	A	missense_variant	MODERATE	protein_coding	deleterious	probably_damaging
ADORA3	ENSG00000282608	chr1	111499962	C	A	missense_variant	MODERATE	protein_coding	tolerated	benign
MOV10	ENSG00000155363	chr1	112696213	A	G	synonymous_variant	LOW	protein_coding
LRIG2	ENSG00000198799	chr1	113123981	G	A	synonymous_variant	LOW	protein_coding
LRIG2	ENSG00000198799	chr1	113124000	C	A	missense_variant	MODERATE	protein_coding	deleterious	benign
CSDE1	ENSG00000009307	chr1	114739820	A	T	missense_variant	MODERATE	protein_coding	tolerated	possibly_damaging
SLC22A15	ENSG00000163393	chr1	116035296	C	A	missense_variant	MODERATE	protein_coding	deleterious	probably_damaging
CD101	ENSG00000134256	chr1	117033997	C	A	missense_variant	MODERATE	protein_coding	tolerated	benign
TTF2	ENSG00000116830	chr1	117086466	G	A	missense_variant	MODERATE	protein_coding	deleterious	probably_damaging
NBPF25P	ENSG00000272150	chr1	145573873	G	T	non_coding_transcript_exon_variant&non_coding_transcript_variant	MODIFIER	processed_transcript
PRKAB2	ENSG00000131791	chr1	147162550	G	A	missense_variant	MODERATE	protein_coding	tolerated	benign
CHD1L	ENSG00000131778	chr1	147280163	AG	A	frameshift_variant	HIGH	protein_coding
OTUD7B	ENSG00000264522	chr1	149944542	T	C	missense_variant	MODERATE	protein_coding	tolerated	benign
PLEKHO1	ENSG00000023902	chr1	150159474	A	G	missense_variant	MODERATE	protein_coding	tolerated	benign
TARS2	ENSG00000143374	chr1	150496527	C	T	stop_gained	HIGH	protein_coding
CERS2	ENSG00000143418	chr1	150967835	C	T	missense_variant	MODERATE	protein_coding	tolerated	benign
SCNM1	ENSG00000163156	chr1	151168317	A	T	missense_variant	MODERATE	protein_coding	deleterious	possibly_damaging
PI4KB	ENSG00000143393	chr1	151302261	C	G	missense_variant	MODERATE	protein_coding	tolerated	benign
PI4KB	ENSG00000143393	chr1	151303551	C	A	missense_variant	MODERATE	protein_coding	deleterious	probably_damaging
S100A11	ENSG00000163191	chr1	152032725	A	G	synonymous_variant	LOW	protein_coding
S100A11	ENSG00000163191	chr1	152033703	A	G	missense_variant	MODERATE	protein_coding	deleterious	probably_damaging
C1orf68	ENSG00000198854	chr1	152719826	G	T	missense_variant	MODERATE	protein_coding	deleterious	benign
LELP1	ENSG00000203784	chr1	153204820	A	G	missense_variant	MODERATE	protein_coding	tolerated	possibly_damaging
CRTC2	ENSG00000160741	chr1	153951560	G	C	missense_variant	MODERATE	protein_coding	tolerated	probably_damaging
TPM3	ENSG00000143549	chr1	154173164	C	T	missense_variant	MODERATE	protein_coding	deleterious	probably_damaging
CHRNB2	ENSG00000160716	chr1	154575771	G	T	missense_variant	MODERATE	protein_coding	deleterious	probably_damaging
CHRNB2	ENSG00000160716	chr1	154575788	C	T	synonymous_variant	LOW	protein_coding
CHRNB2	ENSG00000160716	chr1	154575900	C	A	missense_variant	MODERATE	protein_coding	tolerated	benign
ADAR	ENSG00000160710	chr1	154601705	A	T	missense_variant	MODERATE	protein_coding	tolerated	benign
THBS3	ENSG00000169231	chr1	155200961	T	C	missense_variant	MODERATE	protein_coding	deleterious	probably_damaging
ASH1L	ENSG00000116539	chr1	155341996	G	A	synonymous_variant	LOW	protein_coding
ASH1L	ENSG00000116539	chr1	155347866	A	T	synonymous_variant	LOW	protein_coding
YY1AP1	ENSG00000163374	chr1	155660268	TA	T	frameshift_variant	HIGH	protein_coding
GON4L	ENSG00000116580	chr1	155763491	T	C	missense_variant	MODERATE	protein_coding	tolerated	probably_damaging
RIT1	ENSG00000143622	chr1	155900552	C	T	missense_variant	MODERATE	protein_coding	deleterious	probably_damaging
RIT1	ENSG00000143622	chr1	155904331	C	T	missense_variant	MODERATE	protein_coding	deleterious	probably_damaging
RAB25	ENSG00000132698	chr1	156070265	G	T	missense_variant	MODERATE	protein_coding	deleterious	benign
SMG5	ENSG00000198952	chr1	156265808	C	A	missense_variant	MODERATE	protein_coding	deleterious	probably_damaging
SMG5	ENSG00000198952	chr1	156277951	T	C	missense_variant	MODERATE	protein_coding	tolerated	possibly_damaging
OR10K1	ENSG00000173285	chr1	158466135	T	C	missense_variant	MODERATE	protein_coding	tolerated	benign
OR6N2	ENSG00000188340	chr1	158777496	G	T	stop_gained	HIGH	protein_coding
PYHIN1	ENSG00000163564	chr1	158942364	G	T	stop_gained	HIGH	protein_coding
CASQ1	ENSG00000143318	chr1	160193810	A	T	missense_variant	MODERATE	protein_coding	tolerated	possibly_damaging
NCSTN	ENSG00000162736	chr1	160357194	G	A	missense_variant	MODERATE	protein_coding	deleterious	probably_damaging
LY9	ENSG00000122224	chr1	160823469	C	A	synonymous_variant	LOW	protein_coding
PPOX	ENSG00000143224	chr1	161170736	G	T	missense_variant	MODERATE	protein_coding	tolerated	benign
FCGR2A	ENSG00000143226	chr1	161517996	G	A	missense_variant	MODERATE	protein_coding	tolerated	probably_damaging
FCGR2A	ENSG00000143226	chr1	161518006	A	G	missense_variant	MODERATE	protein_coding	tolerated	benign
ATF6	ENSG00000118217	chr1	161851790	C	T	missense_variant	MODERATE	protein_coding	deleterious	possibly_damaging
DDR2	ENSG00000162733	chr1	162770354	G	T	missense_variant	MODERATE	protein_coding	tolerated	possibly_damaging
DDR2	ENSG00000162733	chr1	162773514	G	C	missense_variant	MODERATE	protein_coding	deleterious	benign
POGK	ENSG00000143157	chr1	166846636	G	T	missense_variant	MODERATE	protein_coding	deleterious	probably_damaging
MPZL1	ENSG00000197965	chr1	167772307	T	C	synonymous_variant	LOW	protein_coding
F5	ENSG00000198734	chr1	169540866	C	A	missense_variant	MODERATE	protein_coding	tolerated	unknown
F5	ENSG00000198734	chr1	169540991	A	G	missense_variant	MODERATE	protein_coding	tolerated	benign
F5	ENSG00000198734	chr1	169541061	G	C	synonymous_variant	LOW	protein_coding
F5	ENSG00000198734	chr1	169541501	G	C	missense_variant	MODERATE	protein_coding	tolerated	benign
F5	ENSG00000198734	chr1	169542389	G	A	missense_variant	MODERATE	protein_coding	tolerated	benign
F5	ENSG00000198734	chr1	169555206	G	A	missense_variant	MODERATE	protein_coding	deleterious	probably_damaging
SCYL3	ENSG00000000457	chr1	169854703	T	C	missense_variant	MODERATE	protein_coding	tolerated	benign
PRRC2C	ENSG00000117523	chr1	171557747	G	T	missense_variant	MODERATE	protein_coding	tolerated	unknown
RC3H1	ENSG00000135870	chr1	173983459	C	A	missense_variant	MODERATE	protein_coding	deleterious	probably_damaging
RC3H1	ENSG00000135870	chr1	173992775	G	C	missense_variant	MODERATE	protein_coding	deleterious	probably_damaging
RP1-35C21.1	ENSG00000224968	chr1	177363518	C	T	non_coding_transcript_exon_variant&non_coding_transcript_variant	MODIFIER	lincRNA
FAM20B	ENSG00000116199	chr1	179064363	G	T	missense_variant	MODERATE	protein_coding	deleterious	probably_damaging
CEP350	ENSG00000135837	chr1	180020652	A	G	missense_variant	MODERATE	protein_coding	tolerated	benign
CEP350	ENSG00000135837	chr1	180041744	C	A	missense_variant	MODERATE	protein_coding	deleterious	benign
NPL	ENSG00000135838	chr1	182828779	G	T	missense_variant	MODERATE	protein_coding	tolerated	benign
RGL1	ENSG00000143344	chr1	183884874	G	T	missense_variant	MODERATE	protein_coding	tolerated	benign
FAM129A	ENSG00000135842	chr1	184795196	G	A	synonymous_variant	LOW	protein_coding
FAM129A	ENSG00000135842	chr1	184831888	G	T	missense_variant	MODERATE	protein_coding	deleterious	probably_damaging
RP11-92K2.2	ENSG00000231767	chr1	192716359	C	G	non_coding_transcript_exon_variant&non_coding_transcript_variant	MODIFIER	processed_pseudogene
ZBTB41	ENSG00000177888	chr1	197159646	C	A	missense_variant	MODERATE	protein_coding	deleterious	probably_damaging
ZBTB41	ENSG00000177888	chr1	197159657	G	A	missense_variant	MODERATE	protein_coding	deleterious	possibly_damaging
RP11-332L8.1	ENSG00000237861	chr1	197222537	G	A	non_coding_transcript_exon_variant&non_coding_transcript_variant	MODIFIER	processed_pseudogene
PTPRC	ENSG00000081237	chr1	198741969	G	T	missense_variant	MODERATE	protein_coding	deleterious	probably_damaging
IGFN1	ENSG00000163395	chr1	201206459	C	A	synonymous_variant	LOW	protein_coding
PKP1	ENSG00000081277	chr1	201328786	G	T	stop_gained	HIGH	protein_coding
LMOD1	ENSG00000163431	chr1	201900046	C	T	missense_variant	MODERATE	protein_coding		probably_damaging
PPP1R12B	ENSG00000077157	chr1	202569186	GA	G	frameshift_variant	HIGH	protein_coding
RAB7B	ENSG00000276600	chr1	205985578	G	C	missense_variant	MODERATE	protein_coding	tolerated	benign
CTSE	ENSG00000196188	chr1	206010289	G	A	missense_variant	MODERATE	protein_coding	deleterious	possibly_damaging
DYRK3	ENSG00000143479	chr1	206648074	C	A	missense_variant	MODERATE	protein_coding	deleterious	probably_damaging
PFKFB2	ENSG00000123836	chr1	207068241	A	G	missense_variant	MODERATE	protein_coding		probably_damaging
C1orf132	ENSG00000203709	chr1	207802024	C	T	non_coding_transcript_exon_variant&non_coding_transcript_variant	MODIFIER	lincRNA
C1orf132	ENSG00000203709	chr1	207802218	A	C	non_coding_transcript_exon_variant&non_coding_transcript_variant	MODIFIER	lincRNA
C1orf132	ENSG00000203709	chr1	207811806	AG	A	non_coding_transcript_exon_variant&non_coding_transcript_variant	MODIFIER	lincRNA
C1orf132	ENSG00000203709	chr1	207812008	C	T	non_coding_transcript_exon_variant&non_coding_transcript_variant	MODIFIER	lincRNA
C1orf132	ENSG00000203709	chr1	207812102	A	G	non_coding_transcript_exon_variant&non_coding_transcript_variant	MODIFIER	lincRNA
C1orf132	ENSG00000203709	chr1	207817251	G	A	non_coding_transcript_exon_variant&non_coding_transcript_variant	MODIFIER	lincRNA
PLXNA2	ENSG00000076356	chr1	208103186	G	T	missense_variant	MODERATE	protein_coding	deleterious	possibly_damaging
TRAF3IP3	ENSG00000009790	chr1	209762859	T	C	synonymous_variant	LOW	protein_coding
RAB3GAP2	ENSG00000118873	chr1	220202342	G	T	missense_variant	MODERATE	protein_coding	tolerated	probably_damaging
C1orf140	ENSG00000234754	chr1	221330306	C	A	non_coding_transcript_exon_variant&non_coding_transcript_variant	MODIFIER	lincRNA
RP11-452F19.3	ENSG00000228106	chr1	222837240	TC	T	non_coding_transcript_exon_variant&non_coding_transcript_variant	MODIFIER	lincRNA
CAPN2	ENSG00000162909	chr1	223744151	T	C	missense_variant	MODERATE	protein_coding	tolerated	probably_damaging
DEGS1	ENSG00000143753	chr1	224190004	T	A	stop_gained	HIGH	protein_coding
SDE2	ENSG00000143751	chr1	225991337	C	T	missense_variant	MODERATE	protein_coding	deleterious	possibly_damaging
PARP1	ENSG00000143799	chr1	226381190	A	T	missense_variant	MODERATE	protein_coding	tolerated	possibly_damaging
LYST	ENSG00000143669	chr1	235773879	T	C	missense_variant	MODERATE	protein_coding	tolerated	possibly_damaging
RYR2	ENSG00000198626	chr1	237569164	G	A	missense_variant	MODERATE	protein_coding	deleterious	probably_damaging
RYR2	ENSG00000198626	chr1	237569282	C	A	synonymous_variant	LOW	protein_coding
TFB2M	ENSG00000162851	chr1	246557425	C	A	missense_variant	MODERATE	protein_coding	tolerated	benign
CNST	ENSG00000162852	chr1	246591890	G	A	missense_variant	MODERATE	protein_coding	deleterious	possibly_damaging
AHCTF1	ENSG00000153207	chr1	246851225	A	G	missense_variant	MODERATE	protein_coding	deleterious	probably_damaging
OR2M3	ENSG00000228198	chr1	248203136	C	T	synonymous_variant	LOW	protein_coding
OR2M3	ENSG00000228198	chr1	248203447	G	T	missense_variant	MODERATE	protein_coding	deleterious	probably_damaging
GTPBP4	ENSG00000107937	chr10	1000762	T	C	missense_variant	MODERATE	protein_coding	deleterious	benign
GTPBP4	ENSG00000107937	chr10	1017088	C	A	missense_variant	MODERATE	protein_coding	deleterious	possibly_damaging
LINC00700	ENSG00000234962	chr10	2005673	A	G	non_coding_transcript_exon_variant&non_coding_transcript_variant	MODIFIER	lincRNA
RP11-526P5.1	ENSG00000237500	chr10	2500336	A	G	non_coding_transcript_exon_variant&non_coding_transcript_variant	MODIFIER	lincRNA
LINC00704	ENSG00000231298	chr10	4657637	C	G	non_coding_transcript_exon_variant&non_coding_transcript_variant	MODIFIER	lincRNA
FAM208B	ENSG00000108021	chr10	5739957	T	C	missense_variant	MODERATE	protein_coding	deleterious	probably_damaging
GDI2	ENSG00000057608	chr10	5768295	G	T	synonymous_variant	LOW	protein_coding
KIN	ENSG00000151657	chr10	7775773	G	T	missense_variant	MODERATE	protein_coding	tolerated	benign
KIN	ENSG00000151657	chr10	7775792	G	T	missense_variant	MODERATE	protein_coding	deleterious	benign
GATA3	ENSG00000107485	chr10	8058574	G	T	missense_variant	MODERATE	protein_coding	deleterious	probably_damaging
USP6NL	ENSG00000148429	chr10	11489203	C	A	missense_variant	MODERATE	protein_coding	deleterious	probably_damaging
NSUN6	ENSG00000241058	chr10	18545992	C	T	missense_variant	MODERATE	protein_coding	deleterious	possibly_damaging
EIF4BP2	ENSG00000228753	chr10	21029817	C	A	non_coding_transcript_exon_variant&non_coding_transcript_variant	MODIFIER	processed_pseudogene
MLLT10	ENSG00000078403	chr10	21673392	G	A	missense_variant	MODERATE	protein_coding	tolerated	possibly_damaging
COMMD3	ENSG00000148444	chr10	22319939	G	A	missense_variant&splice_region_variant	MODERATE	protein_coding	deleterious	probably_damaging
PIP4K2A	ENSG00000150867	chr10	22540067	A	T	synonymous_variant	LOW	protein_coding
KIAA1217	ENSG00000120549	chr10	24544474	C	T	missense_variant	MODERATE	protein_coding	deleterious	possibly_damaging
ARHGAP21	ENSG00000107863	chr10	24585076	T	C	missense_variant	MODERATE	protein_coding	deleterious	probably_damaging
ARHGAP21	ENSG00000107863	chr10	24620030	C	A	missense_variant	MODERATE	protein_coding	deleterious	possibly_damaging
LINC01516	ENSG00000231422	chr10	25113217	G	T	non_coding_transcript_exon_variant&non_coding_transcript_variant	MODIFIER	lincRNA
YME1L1	ENSG00000136758	chr10	27117611	C	T	missense_variant	MODERATE	protein_coding	deleterious	probably_damaging
SVIL	ENSG00000197321	chr10	29490863	C	A	synonymous_variant	LOW	protein_coding
GOLGA2P6	ENSG00000241621	chr10	30369329	C	T	splice_region_variant&non_coding_transcript_exon_variant&non_coding_transcript_variant	LOW	unprocessed_pseudogene
ARHGAP12	ENSG00000165322	chr10	31908464	T	C	missense_variant	MODERATE	protein_coding	deleterious	benign
PARD3	ENSG00000148498	chr10	34374922	C	T	synonymous_variant	LOW	protein_coding
ZNF33A	ENSG00000189180	chr10	38055156	C	A	synonymous_variant	LOW	protein_coding
ZNF33A	ENSG00000189180	chr10	38055172	G	A	missense_variant	MODERATE	protein_coding	tolerated	benign
BMS1	ENSG00000165733	chr10	42823231	C	A	missense_variant	MODERATE	protein_coding	deleterious	probably_damaging
LINC00841	ENSG00000233395	chr10	43940125	G	A	non_coding_transcript_exon_variant&non_coding_transcript_variant	MODIFIER	lincRNA
FAM21C	ENSG00000172661	chr10	45779097	CA	C	frameshift_variant	HIGH	protein_coding
FAM21C	ENSG00000172661	chr10	45779102	C	T	synonymous_variant	LOW	protein_coding
NCOA4	ENSG00000266412	chr10	46010876	T	C	missense_variant	MODERATE	protein_coding	tolerated	benign
NCOA4	ENSG00000266412	chr10	46010992	T	C	missense_variant	MODERATE	protein_coding	tolerated	possibly_damaging
WDFY4	ENSG00000283652	chr10	48796440	G	A	missense_variant	MODERATE	protein_coding	deleterious	possibly_damaging
WDFY4	ENSG00000283652	chr10	48811585	G	T	synonymous_variant	LOW	protein_coding
WDFY4	ENSG00000283652	chr10	48963915	G	T	missense_variant	MODERATE	protein_coding	deleterious	probably_damaging
C10orf71	ENSG00000177354	chr10	49323591	G	T	missense_variant	MODERATE	protein_coding	deleterious	probably_damaging
C10orf71	ENSG00000177354	chr10	49323737	T	C	synonymous_variant	LOW	protein_coding
ERCC6	ENSG00000225830	chr10	49500603	G	T	synonymous_variant	LOW	protein_coding
LINC01468	ENSG00000231131	chr10	52454704	TC	T	non_coding_transcript_exon_variant&non_coding_transcript_variant	MODIFIER	lincRNA
PCDH15	ENSG00000150275	chr10	53823108	A	G	missense_variant	MODERATE	protein_coding	tolerated	benign
CCDC6	ENSG00000108091	chr10	59793029	A	G	missense_variant	MODERATE	protein_coding	tolerated	unknown
ANK3	ENSG00000151150	chr10	60076168	A	G	synonymous_variant	LOW	protein_coding
ANK3	ENSG00000151150	chr10	60172320	G	T	synonymous_variant	LOW	protein_coding
ARID5B	ENSG00000150347	chr10	62091599	C	T	synonymous_variant	LOW	protein_coding
JMJD1C	ENSG00000171988	chr10	63206775	C	A	missense_variant	MODERATE	protein_coding	deleterious	probably_damaging
JMJD1C	ENSG00000171988	chr10	63207458	TC	T	frameshift_variant	HIGH	protein_coding
CTNNA3	ENSG00000183230	chr10	66103246	G	T	missense_variant	MODERATE	protein_coding	deleterious	unknown
HERC4	ENSG00000148634	chr10	68033991	C	CT	frameshift_variant	HIGH	protein_coding
HNRNPH3	ENSG00000096746	chr10	68337931	GC	G	frameshift_variant	HIGH	protein_coding
TET1	ENSG00000138336	chr10	68667199	A	G	missense_variant	MODERATE	protein_coding	tolerated	benign
CCAR1	ENSG00000060339	chr10	68753956	C	A	stop_gained	HIGH	protein_coding
CCAR1	ENSG00000060339	chr10	68773064	C	A	missense_variant	MODERATE	protein_coding	deleterious	unknown
SRGN	ENSG00000122862	chr10	69088224	T	C	missense_variant	MODERATE	protein_coding	tolerated	possibly_damaging
SUPV3L1	ENSG00000156502	chr10	69191733	T	A	missense_variant	MODERATE	protein_coding	tolerated	benign
HK1	ENSG00000156515	chr10	69369532	G	A	stop_gained	HIGH	protein_coding
HK1	ENSG00000156515	chr10	69377052	G	A	missense_variant	MODERATE	protein_coding	deleterious	probably_damaging
HK1	ENSG00000156515	chr10	69398716	C	G	missense_variant	MODERATE	protein_coding	deleterious	benign
MICU1	ENSG00000107745	chr10	72368305	G	A	synonymous_variant	LOW	protein_coding
SEC24C	ENSG00000176986	chr10	73766486	C	A	missense_variant	MODERATE	protein_coding	deleterious	possibly_damaging
NDST2	ENSG00000166507	chr10	73803266	G	T	missense_variant	MODERATE	protein_coding	deleterious	probably_damaging
RP11-399K21.14	ENSG00000272692	chr10	75410600	C	T	non_coding_transcript_exon_variant&non_coding_transcript_variant	MODIFIER	lincRNA
POLR3A	ENSG00000148606	chr10	78009928	G	C	missense_variant	MODERATE	protein_coding	tolerated	benign
RPS24	ENSG00000138326	chr10	78055001	G	T	synonymous_variant	LOW	protein_coding
ZMIZ1	ENSG00000108175	chr10	79298435	C	A	stop_gained	HIGH	protein_coding
TMEM254-AS1	ENSG00000230091	chr10	80056359	G	C	non_coding_transcript_exon_variant&non_coding_transcript_variant	MODIFIER	antisense
RP11-36D19.9	ENSG00000279359	chr10	80252791	G	T	non_coding_transcript_exon_variant&non_coding_transcript_variant	MODIFIER	TEC
FAM213A	ENSG00000122378	chr10	80427421	C	G	missense_variant	MODERATE	protein_coding	tolerated	benign
LINC01519	ENSG00000237267	chr10	85193699	C	A	non_coding_transcript_exon_variant&non_coding_transcript_variant	MODIFIER	lincRNA
RP11-475D12.2	ENSG00000224504	chr10	85447325	C	T	non_coding_transcript_exon_variant&non_coding_transcript_variant	MODIFIER	lincRNA
WAPL	ENSG00000062650	chr10	86500473	C	T	missense_variant	MODERATE	protein_coding	tolerated	benign
WAPL	ENSG00000062650	chr10	86500495	C	T	missense_variant	MODERATE	protein_coding	tolerated	benign
LIPN	ENSG00000204020	chr10	88764482	AT	A	frameshift_variant	HIGH	protein_coding
LIPN	ENSG00000204020	chr10	88764602	C	G	missense_variant	MODERATE	protein_coding	deleterious	possibly_damaging
IFIT1	ENSG00000185745	chr10	89402376	ATT	A	frameshift_variant	HIGH	protein_coding
MYOF	ENSG00000138119	chr10	93389098	T	A	missense_variant	MODERATE	protein_coding	deleterious	probably_damaging
TCTN3	ENSG00000119977	chr10	95680509	G	A	missense_variant	MODERATE	protein_coding	tolerated	benign
CCNJ	ENSG00000107443	chr10	96057907	T	A	missense_variant	MODERATE	protein_coding	tolerated	benign
DNTT	ENSG00000107447	chr10	96327591	G	T	missense_variant	MODERATE	protein_coding	deleterious	probably_damaging
SLIT1	ENSG00000187122	chr10	97063485	C	A	stop_gained	HIGH	protein_coding
ARHGAP19	ENSG00000213390	chr10	97292590	G	T	missense_variant	MODERATE	protein_coding	tolerated	benign
RP11-129J12.1	ENSG00000228778	chr10	99527155	C	A	non_coding_transcript_exon_variant&non_coding_transcript_variant	MODIFIER	lincRNA
ERLIN1	ENSG00000107566	chr10	100183788	A	G	synonymous_variant	LOW	protein_coding
SEC31B	ENSG00000075826	chr10	100516103	A	T	missense_variant	MODERATE	protein_coding	deleterious	benign
PDZD7	ENSG00000186862	chr10	101021840	C	T	synonymous_variant	LOW	protein_coding
PDZD7	ENSG00000186862	chr10	101021923	C	A	stop_gained	HIGH	protein_coding
GBF1	ENSG00000107862	chr10	102360308	G	A	synonymous_variant	LOW	protein_coding
AS3MT	ENSG00000214435	chr10	102878875	T	A	missense_variant	MODERATE	protein_coding	deleterious	benign
CNNM2	ENSG00000148842	chr10	102919935	A	C	missense_variant	MODERATE	protein_coding	tolerated	benign
SH3PXD2A	ENSG00000107957	chr10	103801308	TC	T	frameshift_variant	HIGH	protein_coding
XPNPEP1	ENSG00000108039	chr10	109886287	T	C	missense_variant	MODERATE	protein_coding	tolerated	benign
ADD3	ENSG00000148700	chr10	110119209	A	G	splice_acceptor_variant	HIGH	protein_coding
ZDHHC6	ENSG00000023041	chr10	112434373	A	T	missense_variant	MODERATE	protein_coding	deleterious	possibly_damaging
GFRA1	ENSG00000151892	chr10	116064484	C	T	missense_variant	MODERATE	protein_coding	tolerated	benign
KCNK18	ENSG00000186795	chr10	117209530	G	C	missense_variant	MODERATE	protein_coding	deleterious	probably_damaging
PDZD8	ENSG00000165650	chr10	117283642	C	T	missense_variant	MODERATE	protein_coding	deleterious	probably_damaging
PDZD8	ENSG00000165650	chr10	117285134	G	A	synonymous_variant	LOW	protein_coding
RGS10	ENSG00000148908	chr10	119527393	G	C	missense_variant	MODERATE	protein_coding	deleterious	benign
WDR11	ENSG00000120008	chr10	120871265	C	A	missense_variant	MODERATE	protein_coding	tolerated	benign
WDR11	ENSG00000120008	chr10	120906792	A	G	missense_variant	MODERATE	protein_coding	deleterious	benign
TACC2	ENSG00000138162	chr10	122249092	C	A	synonymous_variant	LOW	protein_coding
DMBT1	ENSG00000187908	chr10	122618309	C	T	synonymous_variant	LOW	protein_coding
ZRANB1	ENSG00000019995	chr10	124942880	A	C	synonymous_variant	LOW	protein_coding
ZRANB1	ENSG00000019995	chr10	124983248	G	A	missense_variant	MODERATE	protein_coding	deleterious	probably_damaging
MKI67	ENSG00000148773	chr10	128104120	C	T	missense_variant	MODERATE	protein_coding	deleterious	benign
MKI67	ENSG00000148773	chr10	128105457	C	A	missense_variant	MODERATE	protein_coding	tolerated	possibly_damaging
MKI67	ENSG00000148773	chr10	128105682	G	T	missense_variant	MODERATE	protein_coding	deleterious	possibly_damaging
MKI67	ENSG00000148773	chr10	128105993	C	T	synonymous_variant	LOW	protein_coding
MKI67	ENSG00000148773	chr10	128108181	G	T	missense_variant	MODERATE	protein_coding	deleterious	possibly_damaging
IFITM1	ENSG00000185885	chr11	315090	A	G	missense_variant	MODERATE	protein_coding	tolerated	benign
MUC5B	ENSG00000117983	chr11	1245888	CCG	C	frameshift_variant	HIGH	protein_coding
MUC5B	ENSG00000117983	chr11	1246903	A	T	synonymous_variant	LOW	protein_coding
LSP1	ENSG00000130592	chr11	1866481	C	A	missense_variant	MODERATE	protein_coding	deleterious	unknown
ZNF195	ENSG00000005801	chr11	3359227	A	G	missense_variant	MODERATE	protein_coding	tolerated	probably_damaging
ZNF195	ENSG00000005801	chr11	3359460	A	G	synonymous_variant	LOW	protein_coding
TSSC2	ENSG00000223756	chr11	3408753	C	A	non_coding_transcript_exon_variant&non_coding_transcript_variant	MODIFIER	processed_transcript
NUP98	ENSG00000110713	chr11	3712722	G	T	missense_variant	MODERATE	protein_coding	deleterious	possibly_damaging
NUP98	ENSG00000110713	chr11	3760628	T	C	splice_acceptor_variant	HIGH	protein_coding
STIM1	ENSG00000167323	chr11	4086483	G	T	missense_variant	MODERATE	protein_coding	deleterious	possibly_damaging
STIM1	ENSG00000167323	chr11	4086517	G	C	missense_variant	MODERATE	protein_coding	tolerated	benign
OR51L1	ENSG00000176798	chr11	4999464	C	T	missense_variant	MODERATE	protein_coding	tolerated	probably_damaging
OR52E2	ENSG00000176787	chr11	5059478	C	A	synonymous_variant	LOW	protein_coding
HBE1	ENSG00000213931	chr11	5268564	T	A	missense_variant	MODERATE	protein_coding	tolerated	benign
UBQLN3	ENSG00000175520	chr11	5509531	G	A	stop_gained	HIGH	protein_coding
OR52B6	ENSG00000187747	chr11	5581840	G	T	missense_variant	MODERATE	protein_coding	deleterious	probably_damaging
OR56B1	ENSG00000181023	chr11	5737459	C	A	missense_variant	MODERATE	protein_coding	deleterious	probably_damaging
DNHD1	ENSG00000179532	chr11	6570066	TAGC	T	inframe_deletion	MODERATE	protein_coding
ILK	ENSG00000166333	chr11	6609732	G	T	missense_variant	MODERATE	protein_coding	deleterious	probably_damaging
OR10A4	ENSG00000170782	chr11	6877544	G	A	synonymous_variant	LOW	protein_coding
OR10A4	ENSG00000170782	chr11	6877584	C	A	missense_variant	MODERATE	protein_coding	tolerated	benign
SBF2	ENSG00000133812	chr11	9832349	C	A	missense_variant	MODERATE	protein_coding	deleterious	probably_damaging
MICAL2	ENSG00000133816	chr11	12204314	C	T	missense_variant	MODERATE	protein_coding	deleterious	probably_damaging
RP11-231N3.1	ENSG00000254438	chr11	13924779	T	C	non_coding_transcript_exon_variant&non_coding_transcript_variant	MODIFIER	lincRNA
ABCC8	ENSG00000006071	chr11	17410530	G	T	missense_variant	MODERATE	protein_coding	tolerated	benign
SAAL1	ENSG00000166788	chr11	18089390	G	T	missense_variant	MODERATE	protein_coding	deleterious	possibly_damaging
HPS5	ENSG00000110756	chr11	18306256	G	T	missense_variant	MODERATE	protein_coding	deleterious	probably_damaging
TMEM86A	ENSG00000151117	chr11	18701004	C	A	synonymous_variant	LOW	protein_coding
NAV2	ENSG00000166833	chr11	20055862	A	G	missense_variant	MODERATE	protein_coding	tolerated	benign
SLC17A6	ENSG00000091664	chr11	22362779	C	A	synonymous_variant	LOW	protein_coding
ELP4	ENSG00000109911	chr11	31632304	G	A	missense_variant	MODERATE	protein_coding	tolerated	benign
QSER1	ENSG00000060749	chr11	32933618	A	T	missense_variant	MODERATE	protein_coding	deleterious	probably_damaging
HIPK3	ENSG00000110422	chr11	33339517	T	C	synonymous_variant	LOW	protein_coding
HIPK3	ENSG00000110422	chr11	33353263	C	A	missense_variant	MODERATE	protein_coding	deleterious	benign
KIAA1549L	ENSG00000110427	chr11	33542784	G	T	missense_variant	MODERATE	protein_coding	deleterious	benign
CAPRIN1	ENSG00000135387	chr11	34086159	G	T	synonymous_variant	LOW	protein_coding
NAT10	ENSG00000135372	chr11	34141750	A	T	missense_variant	MODERATE	protein_coding	tolerated	benign
ABTB2	ENSG00000166016	chr11	34160288	G	A	synonymous_variant	LOW	protein_coding
LRRC4C	ENSG00000148948	chr11	40115656	G	A	missense_variant	MODERATE	protein_coding	deleterious	probably_damaging
EXT2	ENSG00000151348	chr11	44130072	G	C	missense_variant	MODERATE	protein_coding	tolerated	benign
PHF21A	ENSG00000135365	chr11	45935657	T	C	synonymous_variant	LOW	protein_coding
AMBRA1	ENSG00000110497	chr11	46543271	G	C	missense_variant	MODERATE	protein_coding	deleterious	probably_damaging
CKAP5	ENSG00000175216	chr11	46753476	C	A	missense_variant	MODERATE	protein_coding	tolerated	benign
OR4S1	ENSG00000176555	chr11	48306724	G	T	missense_variant	MODERATE	protein_coding	deleterious	probably_damaging
TRIM64C	ENSG00000214891	chr11	49053937	A	G	missense_variant	MODERATE	protein_coding	deleterious	benign
TRIM64C	ENSG00000214891	chr11	49053972	A	G	synonymous_variant	LOW	protein_coding
OR5D14	ENSG00000186113	chr11	55795836	T	C	missense_variant	MODERATE	protein_coding	deleterious	possibly_damaging
OR8H3	ENSG00000181761	chr11	56122541	C	T	missense_variant	MODERATE	protein_coding	deleterious	benign
OR5M11	ENSG00000255223	chr11	56543033	T	A	synonymous_variant	LOW	protein_coding
OR9G1	ENSG00000174914	chr11	56701080	G	A	synonymous_variant	LOW	protein_coding
OR9G1	ENSG00000174914	chr11	56701110	C	A	synonymous_variant	LOW	protein_coding
SSRP1	ENSG00000149136	chr11	57326796	C	G	missense_variant	MODERATE	protein_coding	tolerated	unknown
SERPING1	ENSG00000149131	chr11	57600017	A	G	missense_variant	MODERATE	protein_coding	tolerated	benign
OR10W1	ENSG00000172772	chr11	58267361	C	G	missense_variant	MODERATE	protein_coding	tolerated	benign
OSBP	ENSG00000110048	chr11	59576623	T	A	missense_variant	MODERATE	protein_coding	deleterious	possibly_damaging
MS4A6A	ENSG00000110077	chr11	60173091	T	C	synonymous_variant	LOW	protein_coding
MS4A8	ENSG00000166959	chr11	60707001	G	T	missense_variant	MODERATE	protein_coding	deleterious	probably_damaging
VWCE	ENSG00000167992	chr11	61271698	G	T	missense_variant	MODERATE	protein_coding	deleterious	probably_damaging
AHNAK	ENSG00000124942	chr11	62526850	A	G	missense_variant	MODERATE	protein_coding	tolerated	benign
AHNAK	ENSG00000124942	chr11	62526855	G	T	missense_variant	MODERATE	protein_coding	deleterious	probably_damaging
AHNAK	ENSG00000124942	chr11	62528748	C	T	missense_variant	MODERATE	protein_coding	tolerated	probably_damaging
AHNAK	ENSG00000124942	chr11	62531285	TTC	T	frameshift_variant	HIGH	protein_coding
EEF1G	ENSG00000254772	chr11	62559711	T	A	stop_gained	HIGH	protein_coding
STIP1	ENSG00000168439	chr11	64194509	C	A	missense_variant	MODERATE	protein_coding	deleterious	probably_damaging
CDC42BPG	ENSG00000171219	chr11	64836192	C	G	missense_variant	MODERATE	protein_coding	tolerated	benign
NEAT1	ENSG00000245532	chr11	65424291	G	C	non_coding_transcript_exon_variant&non_coding_transcript_variant	MODIFIER	lincRNA
NEAT1	ENSG00000245532	chr11	65426563	C	A	non_coding_transcript_exon_variant&non_coding_transcript_variant	MODIFIER	lincRNA
NEAT1	ENSG00000245532	chr11	65427383	G	A	non_coding_transcript_exon_variant&non_coding_transcript_variant	MODIFIER	lincRNA
NEAT1	ENSG00000245532	chr11	65427869	C	A	non_coding_transcript_exon_variant&non_coding_transcript_variant	MODIFIER	lincRNA
NEAT1	ENSG00000245532	chr11	65427880	A	G	non_coding_transcript_exon_variant&non_coding_transcript_variant	MODIFIER	lincRNA
NEAT1	ENSG00000245532	chr11	65428242	G	A	non_coding_transcript_exon_variant&non_coding_transcript_variant	MODIFIER	lincRNA
NEAT1	ENSG00000245532	chr11	65430664	A	G	non_coding_transcript_exon_variant&non_coding_transcript_variant	MODIFIER	lincRNA
NEAT1	ENSG00000245532	chr11	65436921	C	A	non_coding_transcript_exon_variant&non_coding_transcript_variant	MODIFIER	lincRNA
NEAT1	ENSG00000245532	chr11	65438808	T	C	non_coding_transcript_exon_variant&non_coding_transcript_variant	MODIFIER	lincRNA
NEAT1	ENSG00000245532	chr11	65440252	C	A	non_coding_transcript_exon_variant&non_coding_transcript_variant	MODIFIER	lincRNA
EHBP1L1	ENSG00000173442	chr11	65582516	C	A	stop_gained	HIGH	protein_coding
EHBP1L1	ENSG00000173442	chr11	65583486	G	A	synonymous_variant	LOW	protein_coding
RELA	ENSG00000173039	chr11	65658737	C	T	synonymous_variant	LOW	protein_coding
PACS1	ENSG00000175115	chr11	66232271	G	T	missense_variant	MODERATE	protein_coding	deleterious	probably_damaging
C11orf80	ENSG00000173715	chr11	66804035	A	G	missense_variant	MODERATE	protein_coding	deleterious	benign
ALG1L8P	ENSG00000227620	chr11	67792214	T	A	non_coding_transcript_exon_variant&non_coding_transcript_variant	MODIFIER	unprocessed_pseudogene
PPFIA1	ENSG00000131626	chr11	70355738	C	T	synonymous_variant	LOW	protein_coding
RP11-849H4.2	ENSG00000254469	chr11	71916238	G	T	missense_variant	MODERATE	protein_coding	tolerated	benign
FCHSD2	ENSG00000137478	chr11	72842748	T	C	missense_variant	MODERATE	protein_coding	deleterious	possibly_damaging
C2CD3	ENSG00000168014	chr11	74084890	TG	T	frameshift_variant	HIGH	protein_coding
POLD3	ENSG00000077514	chr11	74636254	CTGGA	C	frameshift_variant	HIGH	protein_coding
EMSY	ENSG00000158636	chr11	76496329	C	A	missense_variant	MODERATE	protein_coding	deleterious	possibly_damaging
RSF1	ENSG00000048649	chr11	77701330	A	G	synonymous_variant	LOW	protein_coding
PCF11	ENSG00000165494	chr11	83169248	A	G	synonymous_variant	LOW	protein_coding
SYTL2	ENSG00000137501	chr11	85709360	TG	T	frameshift_variant	HIGH	protein_coding
FAT3	ENSG00000165323	chr11	92798022	A	G	missense_variant	MODERATE	protein_coding	tolerated	benign
FAT3	ENSG00000165323	chr11	92798023	G	A	synonymous_variant	LOW	protein_coding
FAT3	ENSG00000165323	chr11	92798109	C	T	missense_variant	MODERATE	protein_coding	deleterious	probably_damaging
MTNR1B	ENSG00000134640	chr11	92981585	G	T	missense_variant	MODERATE	protein_coding	deleterious	probably_damaging
MAML2	ENSG00000184384	chr11	96092112	T	A	missense_variant	MODERATE	protein_coding	tolerated	unknown
MMP13	ENSG00000137745	chr11	102949081	T	C	missense_variant	MODERATE	protein_coding	tolerated	benign
PDGFD	ENSG00000170962	chr11	103909734	TC	T	frameshift_variant	HIGH	protein_coding
CWF19L2	ENSG00000152404	chr11	107429174	G	T	missense_variant	MODERATE	protein_coding	tolerated	benign
ACAT1	ENSG00000075239	chr11	108135223	G	A	missense_variant	MODERATE	protein_coding	tolerated	benign
ZC3H12C	ENSG00000149289	chr11	110164586	C	T	stop_gained	HIGH	protein_coding
ARHGAP20	ENSG00000137727	chr11	110590671	A	G	missense_variant	MODERATE	protein_coding	tolerated	possibly_damaging
RP11-356J5.12	ENSG00000250303	chr11	112361990	G	A	non_coding_transcript_exon_variant&non_coding_transcript_variant	MODIFIER	lincRNA
RP11-65M17.1	ENSG00000255484	chr11	112535071	G	A	non_coding_transcript_exon_variant&non_coding_transcript_variant	MODIFIER	lincRNA
RP11-65M17.1	ENSG00000255484	chr11	112535580	A	G	non_coding_transcript_exon_variant&non_coding_transcript_variant	MODIFIER	lincRNA
REXO2	ENSG00000076043	chr11	114444547	C	A	missense_variant	MODERATE	protein_coding	deleterious	probably_damaging
KMT2A	ENSG00000118058	chr11	118502621	C	T	synonymous_variant	LOW	protein_coding
KMT2A	ENSG00000118058	chr11	118504881	T	C	missense_variant	MODERATE	protein_coding	deleterious	probably_damaging
KMT2A	ENSG00000118058	chr11	118505677	C	T	missense_variant	MODERATE	protein_coding	deleterious	probably_damaging
DDX6	ENSG00000110367	chr11	118754785	A	T	missense_variant	MODERATE	protein_coding	deleterious	probably_damaging
DDX6	ENSG00000110367	chr11	118768348	T	C	missense_variant	MODERATE	protein_coding	deleterious	possibly_damaging
ARHGEF12	ENSG00000196914	chr11	120481316	G	T	stop_gained	HIGH	protein_coding
SORL1	ENSG00000137642	chr11	121559562	G	A	missense_variant	MODERATE	protein_coding	tolerated	possibly_damaging
UBASH3B	ENSG00000154127	chr11	122808158	C	T	synonymous_variant	LOW	protein_coding
GRAMD1B	ENSG00000023171	chr11	123608765	C	T	synonymous_variant	LOW	protein_coding
GRAMD1B	ENSG00000023171	chr11	123618753	C	T	synonymous_variant	LOW	protein_coding
OR10D3	ENSG00000197309	chr11	124185479	C	T	synonymous_variant	LOW	protein_coding
OR8D1	ENSG00000196341	chr11	124310269	C	A	synonymous_variant	LOW	protein_coding
OR8B8	ENSG00000197125	chr11	124440577	G	C	missense_variant	MODERATE	protein_coding	tolerated	benign
STT3A	ENSG00000134910	chr11	125602315	TC	T	frameshift_variant	HIGH	protein_coding
ACRV1	ENSG00000134940	chr11	125672708	A	G	missense_variant	MODERATE	protein_coding	deleterious	probably_damaging
PATE1	ENSG00000171053	chr11	125748599	G	T	splice_acceptor_variant	HIGH	protein_coding
PATE1	ENSG00000171053	chr11	125748631	C	G	synonymous_variant	LOW	protein_coding
PATE3	ENSG00000236027	chr11	125790512	G	T	missense_variant	MODERATE	protein_coding	deleterious	probably_damaging
ARHGAP32	ENSG00000134909	chr11	128973124	G	T	missense_variant	MODERATE	protein_coding	deleterious	benign
ARHGAP32	ENSG00000134909	chr11	128973262	C	T	missense_variant	MODERATE	protein_coding	deleterious	possibly_damaging
TMEM45B	ENSG00000151715	chr11	129854776	G	T	synonymous_variant	LOW	protein_coding
PRDM10	ENSG00000170325	chr11	129935194	C	A	missense_variant	MODERATE	protein_coding	deleterious	probably_damaging
RP11-861E23.2	ENSG00000279189	chr11	133301936	C	A	non_coding_transcript_exon_variant&non_coding_transcript_variant	MODIFIER	TEC
SPATA19	ENSG00000166118	chr11	133844585	G	T	missense_variant	MODERATE	protein_coding	deleterious	benign
WNK1	ENSG00000060237	chr12	861106	C	A	synonymous_variant	LOW	protein_coding
VWF	ENSG00000110799	chr12	6046812	C	T	missense_variant	MODERATE	protein_coding	deleterious	probably_damaging
C1S	ENSG00000182326	chr12	7068508	G	A	synonymous_variant	LOW	protein_coding
CD163L1	ENSG00000177675	chr12	7375760	T	C	missense_variant	MODERATE	protein_coding	tolerated	benign
SLC2A3	ENSG00000059804	chr12	7921477	C	T	missense_variant	MODERATE	protein_coding	tolerated	benign
RP13-735L24.1	ENSG00000260423	chr12	9375893	C	A	non_coding_transcript_exon_variant&non_coding_transcript_variant	MODIFIER	lincRNA
STYK1	ENSG00000060140	chr12	10621931	C	A	stop_gained	HIGH	protein_coding
YBX3	ENSG00000060138	chr12	10702056	A	AC	frameshift_variant	HIGH	protein_coding
ETV6	ENSG00000139083	chr12	11853451	A	G	missense_variant	MODERATE	protein_coding	deleterious	probably_damaging
GRIN2B	ENSG00000273079	chr12	13564268	C	A	synonymous_variant	LOW	protein_coding
PLBD1	ENSG00000121316	chr12	14535782	T	A	missense_variant	MODERATE	protein_coding	deleterious	probably_damaging
PTPRO	ENSG00000151490	chr12	15516906	T	C	missense_variant	MODERATE	protein_coding	deleterious	probably_damaging
STRAP	ENSG00000023734	chr12	15897922	A	G	missense_variant	MODERATE	protein_coding	tolerated	possibly_damaging
AEBP2	ENSG00000139154	chr12	19493886	C	A	synonymous_variant	LOW	protein_coding
PDE3A	ENSG00000172572	chr12	20654199	T	C	missense_variant	MODERATE	protein_coding	tolerated	benign
LDHB	ENSG00000111716	chr12	21635660	A	G	missense_variant	MODERATE	protein_coding	deleterious	possibly_damaging
ITPR2	ENSG00000123104	chr12	26475349	C	T	missense_variant	MODERATE	protein_coding	tolerated	benign
IPO8	ENSG00000133704	chr12	30649196	G	T	missense_variant	MODERATE	protein_coding	deleterious	benign
KIAA1551	ENSG00000174718	chr12	31984256	G	T	missense_variant	MODERATE	protein_coding	tolerated	benign
KIAA1551	ENSG00000174718	chr12	31984285	C	T	synonymous_variant	LOW	protein_coding
KIAA1551	ENSG00000174718	chr12	31984464	T	C	missense_variant	MODERATE	protein_coding	deleterious	benign
ABCD2	ENSG00000173208	chr12	39553914	A	T	stop_lost	HIGH	protein_coding
LRRK2	ENSG00000188906	chr12	40283907	G	C	synonymous_variant	LOW	protein_coding
LRRK2	ENSG00000188906	chr12	40310468	C	T	missense_variant	MODERATE	protein_coding	deleterious	probably_damaging
MUC19	ENSG00000205592	chr12	40484752	G	T	non_coding_transcript_exon_variant&non_coding_transcript_variant	MODIFIER	processed_transcript
MUC19	ENSG00000205592	chr12	40485105	G	A	non_coding_transcript_exon_variant&non_coding_transcript_variant	MODIFIER	processed_transcript
MUC19	ENSG00000205592	chr12	40485552	C	A	non_coding_transcript_exon_variant&non_coding_transcript_variant	MODIFIER	processed_transcript
HDAC7	ENSG00000061273	chr12	47794865	A	G	synonymous_variant	LOW	protein_coding
OR10AD1	ENSG00000172640	chr12	48202499	C	G	missense_variant	MODERATE	protein_coding	tolerated	probably_damaging
OR10AD1	ENSG00000172640	chr12	48202526	G	T	missense_variant	MODERATE	protein_coding	deleterious	probably_damaging
OR8S1	ENSG00000197376	chr12	48525728	G	T	missense_variant	MODERATE	protein_coding	tolerated	benign
OR8S1	ENSG00000197376	chr12	48526179	C	T	missense_variant	MODERATE	protein_coding	deleterious	probably_damaging
LALBA	ENSG00000167531	chr12	48569913	A	C	synonymous_variant	LOW	protein_coding
CCNT1	ENSG00000129315	chr12	48693330	G	A	synonymous_variant	LOW	protein_coding
CCNT1	ENSG00000129315	chr12	48696138	C	T	synonymous_variant	LOW	protein_coding
KMT2D	ENSG00000167548	chr12	49028096	T	C	missense_variant	MODERATE	protein_coding	deleterious	unknown
KMT2D	ENSG00000167548	chr12	49031949	G	C	synonymous_variant	LOW	protein_coding
FAIM2	ENSG00000135472	chr12	49898058	T	C	missense_variant	MODERATE	protein_coding	tolerated	benign
CERS5	ENSG00000139624	chr12	50135741	T	C	missense_variant	MODERATE	protein_coding	deleterious	probably_damaging
ATG101	ENSG00000123395	chr12	52073853	C	A	missense_variant	MODERATE	protein_coding	deleterious	probably_damaging
EIF4B	ENSG00000063046	chr12	53033921	G	A	synonymous_variant	LOW	protein_coding
PFDN5	ENSG00000123349	chr12	53298058	C	A	missense_variant	MODERATE	protein_coding	deleterious	probably_damaging
CALCOCO1	ENSG00000012822	chr12	53714139	C	A	missense_variant	MODERATE	protein_coding	deleterious	probably_damaging
CALCOCO1	ENSG00000012822	chr12	53714148	C	A	missense_variant	MODERATE	protein_coding	tolerated	benign
ITGA5	ENSG00000161638	chr12	54401435	G	T	missense_variant	MODERATE	protein_coding	tolerated	benign
NCKAP1L	ENSG00000123338	chr12	54523900	A	G	synonymous_variant	LOW	protein_coding
OR10A7	ENSG00000179919	chr12	55221576	G	T	synonymous_variant	LOW	protein_coding
OR6C75	ENSG00000187857	chr12	55365354	A	G	missense_variant	MODERATE	protein_coding	tolerated	benign
PA2G4	ENSG00000170515	chr12	56107230	C	A	missense_variant	MODERATE	protein_coding	deleterious	probably_damaging
ESYT1	ENSG00000139641	chr12	56133812	G	T	missense_variant	MODERATE	protein_coding	tolerated	benign
TIMELESS	ENSG00000111602	chr12	56428631	G	T	synonymous_variant	LOW	protein_coding
NACA	ENSG00000196531	chr12	56720194	G	A	missense_variant	MODERATE	protein_coding	tolerated	benign
NACA	ENSG00000196531	chr12	56720388	A	G	T	missense_variant	MODERATE	protein_coding	tolerated_low_confidence
LRP1	ENSG00000123384	chr12	57173214	G	A	synonymous_variant	LOW	protein_coding
LRP1	ENSG00000123384	chr12	57173304	G	A	synonymous_variant	LOW	protein_coding
LRP1	ENSG00000123384	chr12	57197075	T	C	missense_variant	MODERATE	protein_coding	deleterious	probably_damaging
LRP1	ENSG00000123384	chr12	57198251	C	A	synonymous_variant	LOW	protein_coding
LRP1	ENSG00000123384	chr12	57210110	G	A	missense_variant	MODERATE	protein_coding	deleterious	benign
ARHGAP9	ENSG00000123329	chr12	57479250	G	A	synonymous_variant	LOW	protein_coding
MARS	ENSG00000166986	chr12	57512068	G	T	missense_variant	MODERATE	protein_coding	deleterious	probably_damaging
MARS	ENSG00000166986	chr12	57512256	G	T	missense_variant	MODERATE	protein_coding	deleterious	probably_damaging
MBD6	ENSG00000166987	chr12	57525001	G	T	missense_variant	MODERATE	protein_coding	tolerated	unknown
RP11-620J15.2	ENSG00000245651	chr12	57895111	G	A	non_coding_transcript_exon_variant&non_coding_transcript_variant	MODIFIER	lincRNA
RASSF3	ENSG00000153179	chr12	64694833	T	C	missense_variant	MODERATE	protein_coding	deleterious	possibly_damaging
HELB	ENSG00000127311	chr12	66324194	A	G	missense_variant	MODERATE	protein_coding	tolerated	benign
CPSF6	ENSG00000111605	chr12	69258808	C	T	missense_variant	MODERATE	protein_coding	tolerated	unknown
BEST3	ENSG00000127325	chr12	69677212	C	A	missense_variant	MODERATE	protein_coding	deleterious	probably_damaging
TRHDE	ENSG00000072657	chr12	72499539	G	A	missense_variant	MODERATE	protein_coding	deleterious	possibly_damaging
PPP1R12A	ENSG00000058272	chr12	79795708	T	C	missense_variant	MODERATE	protein_coding	tolerated	benign
PPP1R12A	ENSG00000058272	chr12	79798506	T	C	synonymous_variant	LOW	protein_coding
PPFIA2	ENSG00000139220	chr12	81754163	G	A	missense_variant	MODERATE	protein_coding	deleterious	possibly_damaging
LRRIQ1	ENSG00000133640	chr12	85072966	G	A	missense_variant	MODERATE	protein_coding	tolerated	benign
FGD6	ENSG00000180263	chr12	95105052	T	C	missense_variant	MODERATE	protein_coding	deleterious	possibly_damaging
SLC25A3	ENSG00000075415	chr12	98601174	G	A	missense_variant	MODERATE	protein_coding	deleterious	probably_damaging
ANKS1B	ENSG00000185046	chr12	98781199	G	T	missense_variant	MODERATE	protein_coding	deleterious	probably_damaging
UTP20	ENSG00000120800	chr12	101300012	C	A	synonymous_variant	LOW	protein_coding
GNPTAB	ENSG00000111670	chr12	101768088	C	T	missense_variant	MODERATE	protein_coding	deleterious	probably_damaging
C12orf45	ENSG00000151131	chr12	104991821	T	C	synonymous_variant	LOW	protein_coding
RIC8B	ENSG00000111785	chr12	106860300	A	G	missense_variant	MODERATE	protein_coding	deleterious	probably_damaging
PWP1	ENSG00000136045	chr12	107699406	C	T	missense_variant	MODERATE	protein_coding	deleterious	probably_damaging
MYO1H	ENSG00000174527	chr12	109396547	C	A	missense_variant	MODERATE	protein_coding	deleterious	possibly_damaging
UBE3B	ENSG00000151148	chr12	109483941	G	T	missense_variant	MODERATE	protein_coding	deleterious	possibly_damaging
UBE3B	ENSG00000151148	chr12	109511277	A	G	missense_variant	MODERATE	protein_coding	tolerated	benign
ARPC3	ENSG00000111229	chr12	110445490	G	A	missense_variant	MODERATE	protein_coding	deleterious	probably_damaging
ATXN2	ENSG00000204842	chr12	111488501	T	C	missense_variant	MODERATE	protein_coding	tolerated	benign
SLC8B1	ENSG00000089060	chr12	113306551	G	T	missense_variant	MODERATE	protein_coding	deleterious	probably_damaging
RPLP0	ENSG00000089157	chr12	120199454	A	G	missense_variant	MODERATE	protein_coding	deleterious	probably_damaging
RNF34	ENSG00000170633	chr12	121423566	T	C	missense_variant	MODERATE	protein_coding	deleterious	probably_damaging
RSRC2	ENSG00000111011	chr12	122511181	T	A	missense_variant	MODERATE	protein_coding	deleterious	unknown
MPHOSPH9	ENSG00000051825	chr12	123218479	GCCCA	G	frameshift_variant	HIGH	protein_coding
ZNF664	ENSG00000179195	chr12	124012757	G	T	missense_variant	MODERATE	protein_coding	deleterious	probably_damaging
ZNF664	ENSG00000179195	chr12	124012840	C	T	synonymous_variant	LOW	protein_coding
LINC00944	ENSG00000256128	chr12	126747969	A	G	non_coding_transcript_exon_variant&non_coding_transcript_variant	MODIFIER	lincRNA
SFSWAP	ENSG00000061936	chr12	131756571	A	G	synonymous_variant	LOW	protein_coding
ANKLE2	ENSG00000176915	chr12	132730057	C	T	missense_variant	MODERATE	protein_coding	deleterious	benign
SGCG	ENSG00000102683	chr13	23295446	G	T	synonymous_variant	LOW	protein_coding
SACS	ENSG00000151835	chr13	23340842	G	A	missense_variant	MODERATE	protein_coding	deleterious	benign
ANKRD20A19P	ENSG00000196593	chr13	23946100	A	G	non_coding_transcript_exon_variant&non_coding_transcript_variant	MODIFIER	processed_transcript
ANKRD20A19P	ENSG00000196593	chr13	23946338	C	T	non_coding_transcript_exon_variant&non_coding_transcript_variant	MODIFIER	processed_transcript
MTMR6	ENSG00000139505	chr13	25274122	A	T	stop_gained	HIGH	protein_coding
RNF6	ENSG00000127870	chr13	26215030	C	T	synonymous_variant	LOW	protein_coding
RPL21	ENSG00000122026	chr13	27254228	C	A	missense_variant	MODERATE	protein_coding	deleterious	possibly_damaging
FLT1	ENSG00000102755	chr13	28466952	A	C	synonymous_variant	LOW	protein_coding
FRY	ENSG00000073910	chr13	32225895	G	T	synonymous_variant	LOW	protein_coding
BRCA2	ENSG00000139618	chr13	32338009	C	A	synonymous_variant	LOW	protein_coding
RP11-16D22.2	ENSG00000271850	chr13	34613980	G	T	non_coding_transcript_exon_variant&non_coding_transcript_variant	MODIFIER	lincRNA
RP11-16D22.2	ENSG00000271850	chr13	34614111	C	T	non_coding_transcript_exon_variant&non_coding_transcript_variant	MODIFIER	lincRNA
PROSER1	ENSG00000120685	chr13	39014262	T	C	synonymous_variant	LOW	protein_coding
LINC00598	ENSG00000215483	chr13	40470122	C	T	non_coding_transcript_exon_variant&non_coding_transcript_variant	MODIFIER	lincRNA
AKAP11	ENSG00000023516	chr13	42299919	T	C	synonymous_variant	LOW	protein_coding
LINC00400	ENSG00000229928	chr13	43158785	CAG	C	non_coding_transcript_exon_variant&non_coding_transcript_variant	MODIFIER	lincRNA
COG3	ENSG00000136152	chr13	45519042	T	C	missense_variant	MODERATE	protein_coding	deleterious	probably_damaging
ZC3H13	ENSG00000123200	chr13	45969104	G	A	missense_variant	MODERATE	protein_coding	deleterious	unknown
ZC3H13	ENSG00000123200	chr13	45975374	T	A	stop_gained	HIGH	protein_coding
ZC3H13	ENSG00000123200	chr13	45975420	C	A	synonymous_variant	LOW	protein_coding
RCBTB1	ENSG00000136144	chr13	49534177	G	T	missense_variant	MODERATE	protein_coding	deleterious	benign
RCBTB1	ENSG00000136144	chr13	49534194	A	T	missense_variant	MODERATE	protein_coding	deleterious	probably_damaging
KPNA3	ENSG00000102753	chr13	49709655	C	A	stop_gained	HIGH	protein_coding
INTS6	ENSG00000102786	chr13	51369172	G	T	missense_variant	MODERATE	protein_coding	tolerated	benign
LINC01052	ENSG00000234767	chr13	65866205	G	T	non_coding_transcript_exon_variant&non_coding_transcript_variant	MODIFIER	lincRNA
DACH1	ENSG00000276644	chr13	71557093	C	A	missense_variant	MODERATE	protein_coding	deleterious	probably_damaging
CLN5	ENSG00000102805	chr13	76996048	C	A	synonymous_variant	LOW	protein_coding
MYCBP2	ENSG00000005810	chr13	77095540	T	C	synonymous_variant	LOW	protein_coding
MYCBP2	ENSG00000005810	chr13	77098750	C	A	missense_variant	MODERATE	protein_coding	deleterious	probably_damaging
RBM26	ENSG00000139746	chr13	79359590	T	C	missense_variant	MODERATE	protein_coding	deleterious	probably_damaging
SLITRK1	ENSG00000178235	chr13	83881494	A	T	missense_variant	MODERATE	protein_coding	deleterious	possibly_damaging
LINC01040	ENSG00000226037	chr13	89500421	G	T	non_coding_transcript_exon_variant&non_coding_transcript_variant	MODIFIER	lincRNA
STK24	ENSG00000102572	chr13	98475259	C	T	missense_variant	MODERATE	protein_coding	deleterious	probably_damaging
TPP2	ENSG00000134900	chr13	102644970	C	A	missense_variant	MODERATE	protein_coding	tolerated	benign
LINC00343	ENSG00000226620	chr13	105707215	G	A	non_coding_transcript_exon_variant&non_coding_transcript_variant	MODIFIER	lincRNA
LIG4	ENSG00000174405	chr13	108209285	C	G	missense_variant	MODERATE	protein_coding	tolerated	benign
LIG4	ENSG00000174405	chr13	108209706	T	A	missense_variant	MODERATE	protein_coding	deleterious	probably_damaging
LIG4	ENSG00000174405	chr13	108209938	C	T	missense_variant	MODERATE	protein_coding	tolerated	possibly_damaging
TFDP1	ENSG00000198176	chr13	113635984	C	G	missense_variant	MODERATE	protein_coding	deleterious	probably_damaging
UPF3A	ENSG00000169062	chr13	114291703	GA	G	frameshift_variant	HIGH	protein_coding
OR11H12	ENSG00000257115	chr14	18601644	T	C	synonymous_variant	LOW	protein_coding
TEP1	ENSG00000129566	chr14	20406335	G	C	missense_variant	MODERATE	protein_coding	deleterious	probably_damaging
RNASE13	ENSG00000206150	chr14	21033941	G	A	synonymous_variant	LOW	protein_coding
METTL3	ENSG00000165819	chr14	21503861	C	G	missense_variant	MODERATE	protein_coding	tolerated	benign
SLC7A7	ENSG00000155465	chr14	22775471	G	T	missense_variant	MODERATE	protein_coding	tolerated	benign
RBM23	ENSG00000100461	chr14	22902329	C	T	synonymous_variant	LOW	protein_coding
RBM23	ENSG00000100461	chr14	22911351	C	T	missense_variant	MODERATE	protein_coding	deleterious	possibly_damaging
PRMT5	ENSG00000100462	chr14	22925037	C	T	missense_variant	MODERATE	protein_coding	tolerated	benign
PRMT5	ENSG00000100462	chr14	22926789	G	C	missense_variant	MODERATE	protein_coding	tolerated	benign
MYH7	ENSG00000092054	chr14	23432485	A	G	missense_variant	MODERATE	protein_coding	deleterious	probably_damaging
THTPA	ENSG00000259431	chr14	23556844	G	A	synonymous_variant	LOW	protein_coding
DHRS4-AS1	ENSG00000215256	chr14	23939821	G	A	non_coding_transcript_exon_variant&non_coding_transcript_variant	MODIFIER	antisense
DHRS4-AS1	ENSG00000215256	chr14	23940051	A	G	non_coding_transcript_exon_variant&non_coding_transcript_variant	MODIFIER	antisense
PSME2	ENSG00000100911	chr14	24144215	T	C	synonymous_variant	LOW	protein_coding
TINF2	ENSG00000092330	chr14	24241037	A	G	missense_variant	MODERATE	protein_coding	deleterious	benign
RABGGTA	ENSG00000100949	chr14	24267712	C	A	missense_variant	MODERATE	protein_coding	tolerated	benign
DHRS1	ENSG00000157379	chr14	24291190	C	T	missense_variant	MODERATE	protein_coding	deleterious	possibly_damaging
HECTD1	ENSG00000092148	chr14	31109466	A	T	synonymous_variant	LOW	protein_coding
HECTD1	ENSG00000092148	chr14	31109532	A	G	synonymous_variant	LOW	protein_coding
RALGAPA1	ENSG00000174373	chr14	35686667	C	T	splice_acceptor_variant	HIGH	protein_coding
LINC00648	ENSG00000259129	chr14	47765187	A	G	non_coding_transcript_exon_variant&non_coding_transcript_variant	MODIFIER	lincRNA
NIN	ENSG00000100503	chr14	50757751	C	T	synonymous_variant	LOW	protein_coding
NIN	ENSG00000100503	chr14	50792844	A	C	synonymous_variant	LOW	protein_coding
SAMD4A	ENSG00000020577	chr14	54751527	C	G	missense_variant	MODERATE	protein_coding	deleterious	benign
GCH1	ENSG00000131979	chr14	54844038	G	T	missense_variant	MODERATE	protein_coding	deleterious	probably_damaging
GCH1	ENSG00000131979	chr14	54844111	T	C	missense_variant	MODERATE	protein_coding	deleterious	probably_damaging
MAPK1IP1L	ENSG00000168175	chr14	55062900	C	G	missense_variant	MODERATE	protein_coding	deleterious	possibly_damaging
RP11-624J12.1	ENSG00000258803	chr14	56549916	G	T	non_coding_transcript_exon_variant&non_coding_transcript_variant	MODIFIER	lincRNA
RP11-624J12.1	ENSG00000258803	chr14	56549955	A	T	non_coding_transcript_exon_variant&non_coding_transcript_variant	MODIFIER	lincRNA
RP11-624J12.1	ENSG00000258803	chr14	56550603	C	T	non_coding_transcript_exon_variant&non_coding_transcript_variant	MODIFIER	lincRNA
KIAA0586	ENSG00000100578	chr14	58488046	G	T	missense_variant	MODERATE	protein_coding	deleterious	benign
KIAA0586	ENSG00000100578	chr14	58543928	G	T	missense_variant	MODERATE	protein_coding	tolerated	benign
PCNX4	ENSG00000126773	chr14	60114979	T	C	missense_variant	MODERATE	protein_coding	deleterious	possibly_damaging
HIF1A	ENSG00000100644	chr14	61740516	C	A	synonymous_variant	LOW	protein_coding
SYNE2	ENSG00000054654	chr14	64087836	C	A	missense_variant	MODERATE	protein_coding	tolerated	benign
SYNE2	ENSG00000054654	chr14	64128469	A	G	synonymous_variant	LOW	protein_coding
SYNE2	ENSG00000054654	chr14	64134114	C	A	missense_variant	MODERATE	protein_coding	deleterious	probably_damaging
SYNE2	ENSG00000054654	chr14	64186534	G	A	synonymous_variant	LOW	protein_coding
SYNE2	ENSG00000054654	chr14	64212897	C	A	synonymous_variant	LOW	protein_coding
ZFP36L1	ENSG00000185650	chr14	68789679	A	T	missense_variant	MODERATE	protein_coding	tolerated	benign
ACTN1	ENSG00000072110	chr14	68880930	C	T	synonymous_variant	LOW	protein_coding
MAP3K9	ENSG00000006432	chr14	70732695	G	A	missense_variant	MODERATE	protein_coding	deleterious	probably_damaging
PCNX1	ENSG00000100731	chr14	71108674	C	T	synonymous_variant	LOW	protein_coding
NUMB	ENSG00000133961	chr14	73284275	G	T	missense_variant	MODERATE	protein_coding	deleterious	possibly_damaging
RP5-1021I20.2	ENSG00000258586	chr14	73830092	A	T	non_coding_transcript_exon_variant&non_coding_transcript_variant	MODIFIER	lincRNA
AREL1	ENSG00000119682	chr14	74670854	G	T	missense_variant	MODERATE	protein_coding	tolerated	probably_damaging
YLPM1	ENSG00000119596	chr14	74781742	C	T	missense_variant	MODERATE	protein_coding	tolerated	unknown
YLPM1	ENSG00000119596	chr14	74809425	G	T	missense_variant	MODERATE	protein_coding	deleterious	probably_damaging
FOS	ENSG00000170345	chr14	75281053	A	G	missense_variant	MODERATE	protein_coding	tolerated	benign
TTLL5	ENSG00000119685	chr14	75783499	G	T	missense_variant	MODERATE	protein_coding	deleterious	probably_damaging
CEP128	ENSG00000100629	chr14	80785178	A	T	missense_variant	MODERATE	protein_coding	deleterious	possibly_damaging
STON2	ENSG00000140022	chr14	81278263	T	C	missense_variant	MODERATE	protein_coding	tolerated	benign
GALC	ENSG00000054983	chr14	87988482	A	G	synonymous_variant	LOW	protein_coding
RPS6KA5	ENSG00000100784	chr14	90875241	G	T	synonymous_variant	LOW	protein_coding
CCDC88C	ENSG00000015133	chr14	91313846	G	T	missense_variant	MODERATE	protein_coding	tolerated	benign
CCDC88C	ENSG00000015133	chr14	91315769	G	T	missense_variant	MODERATE	protein_coding	deleterious	possibly_damaging
PPP4R3A	ENSG00000100796	chr14	91465334	TG	T	frameshift_variant	HIGH	protein_coding
PPP4R3A	ENSG00000100796	chr14	91465337	T	C	synonymous_variant	LOW	protein_coding
PPP4R3A	ENSG00000100796	chr14	91465345	A	C	missense_variant	MODERATE	protein_coding	deleterious	probably_damaging
PPP4R3A	ENSG00000100796	chr14	91481668	G	C	missense_variant	MODERATE	protein_coding	deleterious	probably_damaging
PPP4R3A	ENSG00000100796	chr14	91481724	T	C	missense_variant	MODERATE	protein_coding	deleterious	benign
PPP4R3A	ENSG00000100796	chr14	91482005	C	T	synonymous_variant	LOW	protein_coding
DICER1	ENSG00000100697	chr14	95090507	G	A	synonymous_variant	LOW	protein_coding
DICER1	ENSG00000100697	chr14	95090600	T	C	synonymous_variant	LOW	protein_coding
ATG2B	ENSG00000066739	chr14	96322116	T	A	missense_variant	MODERATE	protein_coding	deleterious	probably_damaging
PAPOLA	ENSG00000090060	chr14	96527456	G	A	missense_variant	MODERATE	protein_coding	deleterious	probably_damaging
LINC01550	ENSG00000246223	chr14	97934726	A	G	non_coding_transcript_exon_variant&non_coding_transcript_variant	MODIFIER	lincRNA
CCNK	ENSG00000090061	chr14	99492771	G	C	missense_variant	MODERATE	protein_coding	tolerated	possibly_damaging
WARS	ENSG00000140105	chr14	100342550	T	G	synonymous_variant	LOW	protein_coding
MIR1193	ENSG00000221036	chr14	101030108	C	A	non_coding_transcript_exon_variant&non_coding_transcript_variant	MODIFIER	miRNA
EIF5	ENSG00000100664	chr14	103339744	A	G	missense_variant	MODERATE	protein_coding	deleterious	probably_damaging
RP11-73M18.2	ENSG00000256500	chr14	103662810	G	T	missense_variant	MODERATE	protein_coding	deleterious	probably_damaging
AKT1	ENSG00000142208	chr14	104772980	A	G	missense_variant	MODERATE	protein_coding	deleterious	probably_damaging
RP11-603B24.1	ENSG00000258732	chr15	22279032	A	G	non_coding_transcript_exon_variant&non_coding_transcript_variant	MODIFIER	unprocessed_pseudogene
NPAP1	ENSG00000185823	chr15	24677328	C	T	synonymous_variant	LOW	protein_coding
NPAP1	ENSG00000185823	chr15	24677398	G	T	missense_variant	MODERATE	protein_coding	tolerated	benign
AC124312.1	ENSG00000279735	chr15	25092296	C	G	missense_variant	MODERATE	protein_coding		unknown
PWAR1	ENSG00000279050	chr15	25136899	C	A	non_coding_transcript_exon_variant&non_coding_transcript_variant	MODIFIER	TEC
FMN1	ENSG00000248905	chr15	33088846	C	T	missense_variant	MODERATE	protein_coding	tolerated	unknown
RYR3	ENSG00000198838	chr15	33539390	G	A	synonymous_variant	LOW	protein_coding
RYR3	ENSG00000198838	chr15	33670514	C	A	missense_variant	MODERATE	protein_coding	tolerated	benign
RYR3	ENSG00000198838	chr15	33838094	C	A	synonymous_variant	LOW	protein_coding
SLC12A6	ENSG00000140199	chr15	34235213	C	T	missense_variant	MODERATE	protein_coding	deleterious	probably_damaging
SLC12A6	ENSG00000140199	chr15	34250932	G	A	missense_variant	MODERATE	protein_coding	tolerated	possibly_damaging
NUTM1	ENSG00000184507	chr15	34350771	G	A	missense_variant	MODERATE	protein_coding	tolerated	possibly_damaging
ANP32AP1	ENSG00000259516	chr15	35238040	G	A	non_coding_transcript_exon_variant&non_coding_transcript_variant	MODIFIER	processed_transcript
RASGRP1	ENSG00000172575	chr15	38526374	T	C	missense_variant	MODERATE	protein_coding	tolerated	benign
C15orf54	ENSG00000175746	chr15	39252089	G	T	non_coding_transcript_exon_variant&non_coding_transcript_variant	MODIFIER	lincRNA
C15orf54	ENSG00000175746	chr15	39252291	A	G	non_coding_transcript_exon_variant&non_coding_transcript_variant	MODIFIER	lincRNA
C15orf54	ENSG00000175746	chr15	39252308	T	C	non_coding_transcript_exon_variant&non_coding_transcript_variant	MODIFIER	lincRNA
KNL1	ENSG00000137812	chr15	40647017	G	A	missense_variant	MODERATE	protein_coding	tolerated	benign
MGA	ENSG00000174197	chr15	41766108	C	A	missense_variant	MODERATE	protein_coding	tolerated	benign
ZSCAN29	ENSG00000140265	chr15	43361283	T	A	synonymous_variant	LOW	protein_coding
TP53BP1	ENSG00000067369	chr15	43420680	G	T	missense_variant	MODERATE	protein_coding	deleterious	probably_damaging
RP11-718O11.1	ENSG00000259200	chr15	45776638	C	G	non_coding_transcript_exon_variant&non_coding_transcript_variant	MODIFIER	lincRNA
MYEF2	ENSG00000104177	chr15	48158915	A	C	missense_variant	MODERATE	protein_coding	deleterious	probably_damaging
SECISBP2L	ENSG00000138593	chr15	49009260	C	G	missense_variant	MODERATE	protein_coding	deleterious	probably_damaging
TRPM7	ENSG00000092439	chr15	50639462	C	A	stop_gained	HIGH	protein_coding
DMXL2	ENSG00000104093	chr15	51480699	G	T	missense_variant	MODERATE	protein_coding	deleterious	probably_damaging
DMXL2	ENSG00000104093	chr15	51480794	T	G	missense_variant	MODERATE	protein_coding	tolerated	benign
TMOD2	ENSG00000128872	chr15	51798218	G	A	missense_variant	MODERATE	protein_coding	tolerated	benign
TMOD2	ENSG00000128872	chr15	51798332	G	A	missense_variant	MODERATE	protein_coding	deleterious	probably_damaging
LEO1	ENSG00000166477	chr15	51949814	T	C	missense_variant	MODERATE	protein_coding	tolerated	benign
MAPK6	ENSG00000069956	chr15	52064351	C	T	missense_variant	MODERATE	protein_coding	deleterious	probably_damaging
MAPK6	ENSG00000069956	chr15	52064856	C	A	synonymous_variant	LOW	protein_coding
MYO5C	ENSG00000128833	chr15	52218602	G	T	missense_variant	MODERATE	protein_coding	tolerated	benign
MYO5A	ENSG00000197535	chr15	52351388	C	T	missense_variant	MODERATE	protein_coding	tolerated	benign
UNC13C	ENSG00000137766	chr15	54626844	A	G	missense_variant	MODERATE	protein_coding	tolerated	benign
DYX1C1	ENSG00000256061	chr15	55467085	G	T	missense_variant	MODERATE	protein_coding	tolerated	benign
RFX7	ENSG00000181827	chr15	56093609	G	T	synonymous_variant	LOW	protein_coding
RFX7	ENSG00000181827	chr15	56093784	G	A	missense_variant	MODERATE	protein_coding	deleterious	benign
RFX7	ENSG00000181827	chr15	56095848	G	A	missense_variant	MODERATE	protein_coding	tolerated	benign
TEX9	ENSG00000151575	chr15	56365596	G	T	synonymous_variant	LOW	protein_coding
RNF111	ENSG00000157450	chr15	59085664	TG	T	frameshift_variant	HIGH	protein_coding
RORA	ENSG00000069667	chr15	60511543	T	C	missense_variant	MODERATE	protein_coding	tolerated	benign
TLN2	ENSG00000171914	chr15	62652052	G	C	missense_variant	MODERATE	protein_coding	deleterious	possibly_damaging
HERC1	ENSG00000103657	chr15	63612446	C	A	synonymous_variant	LOW	protein_coding
HERC1	ENSG00000103657	chr15	63645548	A	G	synonymous_variant	LOW	protein_coding
HERC1	ENSG00000103657	chr15	63674785	A	C	stop_gained	HIGH	protein_coding
HERC1	ENSG00000103657	chr15	63674786	A	T	missense_variant	MODERATE	protein_coding	tolerated	benign
HERC1	ENSG00000103657	chr15	63775242	T	C	missense_variant	MODERATE	protein_coding	tolerated	possibly_damaging
ZNF609	ENSG00000180357	chr15	64674709	A	G	missense_variant	MODERATE	protein_coding	tolerated	benign
CILP	ENSG00000138615	chr15	65204312	G	C	missense_variant	MODERATE	protein_coding	tolerated	benign
DPP8	ENSG00000074603	chr15	65456275	C	T	missense_variant	MODERATE	protein_coding	deleterious	probably_damaging
IQCH	ENSG00000103599	chr15	67372602	A	G	synonymous_variant	LOW	protein_coding
ITGA11	ENSG00000137809	chr15	68331071	A	G	missense_variant	MODERATE	protein_coding	deleterious	possibly_damaging
RP11-96C21.2	ENSG00000280639	chr15	70572966	C	A	non_coding_transcript_exon_variant&non_coding_transcript_variant	MODIFIER	lincRNA
SALRNA2	ENSG00000280515	chr15	70636949	G	T	non_coding_transcript_exon_variant&non_coding_transcript_variant	MODIFIER	lincRNA
RP11-1007O24.2	ENSG00000261187	chr15	72465477	A	G	non_coding_transcript_exon_variant&non_coding_transcript_variant	MODIFIER	lincRNA
REC114	ENSG00000183324	chr15	73559866	G	T	missense_variant	MODERATE	protein_coding	deleterious	probably_damaging
ARID3B	ENSG00000179361	chr15	74544061	A	G	missense_variant	MODERATE	protein_coding	deleterious	possibly_damaging
ARID3B	ENSG00000179361	chr15	74544187	G	T	missense_variant	MODERATE	protein_coding	deleterious	benign
SIN3A	ENSG00000169375	chr15	75396286	AG	A	frameshift_variant	HIGH	protein_coding
LINGO1-AS1	ENSG00000259666	chr15	77648167	C	A	non_coding_transcript_exon_variant&non_coding_transcript_variant	MODIFIER	antisense
TBC1D2B	ENSG00000167202	chr15	78012914	G	A	missense_variant	MODERATE	protein_coding	deleterious	probably_damaging
TBC1D2B	ENSG00000167202	chr15	78045050	G	T	missense_variant	MODERATE	protein_coding	tolerated	benign
ZSCAN2	ENSG00000176371	chr15	84620905	T	C	missense_variant	MODERATE	protein_coding	deleterious	probably_damaging
AKAP13	ENSG00000170776	chr15	85718068	G	C	missense_variant	MODERATE	protein_coding	deleterious	probably_damaging
LINC00052	ENSG00000259527	chr15	87578502	G	C	non_coding_transcript_exon_variant&non_coding_transcript_variant	MODIFIER	lincRNA
MRPS11	ENSG00000181991	chr15	88472631	T	A	missense_variant	MODERATE	protein_coding	tolerated	benign
LINC01586	ENSG00000249487	chr15	88586343	A	G	non_coding_transcript_exon_variant&non_coding_transcript_variant	MODIFIER	lincRNA
ACAN	ENSG00000157766	chr15	88838910	G	T	synonymous_variant	LOW	protein_coding
ABHD2	ENSG00000140526	chr15	89175927	G	T	synonymous_variant	LOW	protein_coding
MIR9-3HG	ENSG00000255571	chr15	89396980	G	A	non_coding_transcript_exon_variant&non_coding_transcript_variant	MODIFIER	lincRNA
IQGAP1	ENSG00000140575	chr15	90487069	T	A	missense_variant	MODERATE	protein_coding	deleterious	benign
MAN2A2	ENSG00000196547	chr15	90910234	T	C	missense_variant	MODERATE	protein_coding	deleterious	probably_damaging
VPS33B	ENSG00000184056	chr15	90999922	G	C	missense_variant	MODERATE	protein_coding	tolerated	probably_damaging
SLCO3A1	ENSG00000176463	chr15	92147016	C	T	synonymous_variant	LOW	protein_coding
ASB9P1	ENSG00000258527	chr15	92795886	T	A	non_coding_transcript_exon_variant&non_coding_transcript_variant	MODIFIER	processed_pseudogene
CHD2	ENSG00000173575	chr15	92992944	T	C	missense_variant	MODERATE	protein_coding	deleterious	probably_damaging
LINC01581	ENSG00000259724	chr15	94083062	A	T	non_coding_transcript_exon_variant&non_coding_transcript_variant	MODIFIER	lincRNA
LINC01581	ENSG00000259724	chr15	94083063	C	T	non_coding_transcript_exon_variant&non_coding_transcript_variant	MODIFIER	lincRNA
MCTP2	ENSG00000140563	chr15	94476704	A	G	missense_variant	MODERATE	protein_coding	deleterious	probably_damaging
LINC00924	ENSG00000259134	chr15	95506833	T	C	non_coding_transcript_exon_variant&non_coding_transcript_variant	MODIFIER	lincRNA
IGF1R	ENSG00000140443	chr15	98934888	G	A	synonymous_variant	LOW	protein_coding
SYNM	ENSG00000182253	chr15	99130841	G	T	missense_variant	MODERATE	protein_coding	deleterious	benign
TBL3	ENSG00000183751	chr16	1975370	C	T	missense_variant	MODERATE	protein_coding	deleterious	possibly_damaging
ZNF200	ENSG00000010539	chr16	3224291	T	G	missense_variant	MODERATE	protein_coding	tolerated	benign
ZNF597	ENSG00000167981	chr16	3437260	A	C	missense_variant	MODERATE	protein_coding	tolerated	benign
LINC01195	ENSG00000261075	chr16	9446225	G	A	non_coding_transcript_exon_variant&non_coding_transcript_variant	MODIFIER	lincRNA
GRIN2A	ENSG00000183454	chr16	9840719	G	C	missense_variant	MODERATE	protein_coding	deleterious	probably_damaging
RSL1D1	ENSG00000171490	chr16	11846550	C	A	missense_variant	MODERATE	protein_coding	deleterious	possibly_damaging
GSPT1	ENSG00000103342	chr16	11887704	C	T	missense_variant	MODERATE	protein_coding	deleterious	possibly_damaging
CPPED1	ENSG00000103381	chr16	12781242	G	A	synonymous_variant	LOW	protein_coding
SHISA9	ENSG00000237515	chr16	13203446	G	T	missense_variant	MODERATE	protein_coding	tolerated	possibly_damaging
SHISA9	ENSG00000237515	chr16	13203501	C	T	stop_gained	HIGH	protein_coding
SMG1	ENSG00000157106	chr16	18836108	G	C	missense_variant	MODERATE	protein_coding	tolerated	possibly_damaging
SMG1	ENSG00000157106	chr16	18839726	G	T	missense_variant	MODERATE	protein_coding	tolerated	probably_damaging
TMC7	ENSG00000170537	chr16	19051815	C	T	missense_variant&splice_region_variant	MODERATE	protein_coding	tolerated	possibly_damaging
ACSM5	ENSG00000183549	chr16	20431056	C	A	missense_variant	MODERATE	protein_coding	deleterious	possibly_damaging
RP11-368J21.3	ENSG00000257838	chr16	22546792	G	A	non_coding_transcript_exon_variant&non_coding_transcript_variant	MODIFIER	processed_transcript
COG7	ENSG00000168434	chr16	23389060	G	T	missense_variant	MODERATE	protein_coding	deleterious	probably_damaging
PALB2	ENSG00000083093	chr16	23626282	A	T	missense_variant	MODERATE	protein_coding	tolerated	benign
RBBP6	ENSG00000122257	chr16	24572218	G	A	missense_variant	MODERATE	protein_coding	deleterious	unknown
EIF3CL	ENSG00000205609	chr16	28391817	G	T	synonymous_variant	LOW	protein_coding
IL27	ENSG00000197272	chr16	28501985	G	T	synonymous_variant	LOW	protein_coding
CD19	ENSG00000177455	chr16	28936581	C	A	synonymous_variant	LOW	protein_coding
HIRIP3	ENSG00000149929	chr16	29994040	C	T	missense_variant	MODERATE	protein_coding	tolerated	benign
SRCAP	ENSG00000080603	chr16	30724704	G	T	synonymous_variant	LOW	protein_coding
FUS	ENSG00000089280	chr16	31188336	C	A	missense_variant	MODERATE	protein_coding	tolerated	benign
FUS	ENSG00000089280	chr16	31190811	C	A	synonymous_variant	LOW	protein_coding
LINC01566	ENSG00000259841	chr16	35382093	G	A	non_coding_transcript_exon_variant&non_coding_transcript_variant	MODIFIER	lincRNA
LONP2	ENSG00000102910	chr16	48347600	G	C	missense_variant	MODERATE	protein_coding	tolerated	possibly_damaging
OGFOD1	ENSG00000087263	chr16	56470611	G	A	missense_variant	MODERATE	protein_coding	deleterious	possibly_damaging
CCL22	ENSG00000102962	chr16	57358835	G	A	missense_variant	MODERATE	protein_coding	tolerated	unknown
ADGRG1	ENSG00000205336	chr16	57651216	C	A	synonymous_variant	LOW	protein_coding
CNOT1	ENSG00000125107	chr16	58538840	G	T	synonymous_variant	LOW	protein_coding
GOT2	ENSG00000125166	chr16	58718260	G	T	missense_variant	MODERATE	protein_coding	deleterious	probably_damaging
CDH8	ENSG00000150394	chr16	61825136	C	A	missense_variant	MODERATE	protein_coding	deleterious	possibly_damaging
AC027682.1	ENSG00000283332	chr16	67542559	C	T	synonymous_variant	LOW	protein_coding
ENKD1	ENSG00000124074	chr16	67665130	G	T	synonymous_variant	LOW	protein_coding
NFATC3	ENSG00000072736	chr16	68191523	T	C	missense_variant	MODERATE	protein_coding	deleterious	probably_damaging
ZFP90	ENSG00000184939	chr16	68563066	C	T	synonymous_variant	LOW	protein_coding
ZFP90	ENSG00000184939	chr16	68563418	T	A	missense_variant	MODERATE	protein_coding	deleterious	probably_damaging
UTP4	ENSG00000141076	chr16	69137843	C	A	missense_variant	MODERATE	protein_coding	tolerated	benign
NFAT5	ENSG00000102908	chr16	69693393	T	C	missense_variant	MODERATE	protein_coding	tolerated	benign
PDPR	ENSG00000090857	chr16	70136214	C	T	synonymous_variant	LOW	protein_coding
PDPR	ENSG00000090857	chr16	70156506	T	C	missense_variant	MODERATE	protein_coding	deleterious	probably_damaging
COG4	ENSG00000103051	chr16	70501025	G	T	missense_variant	MODERATE	protein_coding	deleterious	probably_damaging
HYDIN	ENSG00000157423	chr16	70868636	G	A	synonymous_variant	LOW	protein_coding
DHX38	ENSG00000140829	chr16	72096457	T	A	synonymous_variant	LOW	protein_coding
ZFHX3	ENSG00000140836	chr16	72787319	G	A	missense_variant	MODERATE	protein_coding	tolerated	unknown
ZFHX3	ENSG00000140836	chr16	72796886	G	T	synonymous_variant	LOW	protein_coding
ZFHX3	ENSG00000140836	chr16	72796959	G	T	missense_variant	MODERATE	protein_coding	tolerated	benign
ZFHX3	ENSG00000140836	chr16	72797865	CTG	C	stop_gained&frameshift_variant	HIGH	protein_coding
ZFHX3	ENSG00000140836	chr16	72959321	A	G	synonymous_variant	LOW	protein_coding
MLKL	ENSG00000168404	chr16	74674974	C	T	missense_variant	MODERATE	protein_coding	deleterious	probably_damaging
ADAMTS18	ENSG00000140873	chr16	77367624	G	T	missense_variant	MODERATE	protein_coding	deleterious	probably_damaging
PLCG2	ENSG00000197943	chr16	81940040	CATT	C	inframe_deletion	MODERATE	protein_coding
USP10	ENSG00000103194	chr16	84744865	T	A	synonymous_variant	LOW	protein_coding
RP11-134D3.1	ENSG00000232190	chr16	87059256	T	C	non_coding_transcript_exon_variant&non_coding_transcript_variant	MODIFIER	lincRNA
ACSF3	ENSG00000176715	chr16	89112197	C	A	missense_variant	MODERATE	protein_coding	tolerated	benign
RPL13	ENSG00000167526	chr16	89562994	A	G	synonymous_variant	LOW	protein_coding
GEMIN4	ENSG00000179409	chr17	747975	T	A	missense_variant	MODERATE	protein_coding	deleterious	possibly_damaging
SMG6	ENSG00000070366	chr17	2236639	T	C	splice_acceptor_variant	HIGH	protein_coding
OR1D5	ENSG00000262628	chr17	3062923	G	T	missense_variant	MODERATE	protein_coding	deleterious	benign
OR1D4	ENSG00000255095	chr17	3241343	G	T	non_coding_transcript_exon_variant&non_coding_transcript_variant	MODIFIER	transcribed_unprocessed_pseudogene
PFN1	ENSG00000108518	chr17	4946709	C	T	missense_variant	MODERATE	protein_coding	tolerated	benign
KIAA0753	ENSG00000198920	chr17	6612041	G	T	missense_variant	MODERATE	protein_coding	tolerated	benign
ZBTB4	ENSG00000174282	chr17	7463835	G	A	missense_variant	MODERATE	protein_coding	deleterious	benign
POLR2A	ENSG00000181222	chr17	7513163	T	C	synonymous_variant	LOW	protein_coding
DNAH2	ENSG00000183914	chr17	7759483	G	T	missense_variant	MODERATE	protein_coding	tolerated	probably_damaging
CHD3	ENSG00000170004	chr17	7890630	G	T	synonymous_variant	LOW	protein_coding
CNTROB	ENSG00000170037	chr17	7948529	C	A	missense_variant	MODERATE	protein_coding	deleterious	probably_damaging
CTC1	ENSG00000178971	chr17	8236211	C	T	synonymous_variant	LOW	protein_coding
ODF4	ENSG00000184650	chr17	8345827	C	T	missense_variant	MODERATE	protein_coding	deleterious	possibly_damaging
NDEL1	ENSG00000166579	chr17	8460153	G	A	missense_variant	MODERATE	protein_coding	tolerated	possibly_damaging
LINC00670	ENSG00000179136	chr17	12635308	A	G	non_coding_transcript_exon_variant&non_coding_transcript_variant	MODIFIER	lincRNA
ELAC2	ENSG00000006744	chr17	13005074	G	T	missense_variant	MODERATE	protein_coding	tolerated	benign
ADORA2B	ENSG00000170425	chr17	15974736	C	A	synonymous_variant	LOW	protein_coding
NCOR1	ENSG00000141027	chr17	16086434	G	T	missense_variant	MODERATE	protein_coding	deleterious	benign
TOP3A	ENSG00000177302	chr17	18299573	C	T	missense_variant	MODERATE	protein_coding	deleterious	probably_damaging
SPECC1	ENSG00000128487	chr17	20227501	C	G	missense_variant	MODERATE	protein_coding	tolerated	possibly_damaging
UPF3AP2	ENSG00000214832	chr17	20375711	T	C	non_coding_transcript_exon_variant&non_coding_transcript_variant	MODIFIER	transcribed_processed_pseudogene
UNC119	ENSG00000109103	chr17	28547830	C	A	missense_variant	MODERATE	protein_coding	deleterious	probably_damaging
SGK494	ENSG00000167524	chr17	28611602	TG	T	frameshift_variant	HIGH	protein_coding
SUPT6H	ENSG00000109111	chr17	28700957	C	T	missense_variant	MODERATE	protein_coding	tolerated	benign
TIAF1	ENSG00000221995	chr17	29073957	T	A	synonymous_variant	LOW	protein_coding
TIAF1	ENSG00000221995	chr17	29074027	G	A	missense_variant	MODERATE	protein_coding	tolerated	benign
MYO18A	ENSG00000196535	chr17	29097293	T	A	missense_variant	MODERATE	protein_coding	deleterious	probably_damaging
TAOK1	ENSG00000160551	chr17	29508119	C	A	missense_variant	MODERATE	protein_coding	tolerated	benign
SSH2	ENSG00000141298	chr17	29631521	C	A	stop_gained	HIGH	protein_coding
SSH2	ENSG00000141298	chr17	29632648	A	G	missense_variant	MODERATE	protein_coding	tolerated	benign
LRRC37BP1	ENSG00000250462	chr17	30634575	G	A	non_coding_transcript_exon_variant&non_coding_transcript_variant	MODIFIER	processed_transcript
OMG	ENSG00000126861	chr17	31296044	G	A	synonymous_variant	LOW	protein_coding
OMG	ENSG00000126861	chr17	31296266	A	G	synonymous_variant	LOW	protein_coding
C17orf102	ENSG00000197322	chr17	34575220	G	T	non_coding_transcript_exon_variant&non_coding_transcript_variant	MODIFIER	lincRNA
PEX12	ENSG00000108733	chr17	35576113	C	A	missense_variant	MODERATE	protein_coding	deleterious	probably_damaging
LASP1	ENSG00000002834	chr17	38898487	A	G	missense_variant	MODERATE	protein_coding	deleterious	probably_damaging
CACNB1	ENSG00000067191	chr17	39184328	C	T	missense_variant	MODERATE	protein_coding	deleterious	probably_damaging
CDK12	ENSG00000167258	chr17	39471212	TG	T	frameshift_variant	HIGH	protein_coding
CDK12	ENSG00000167258	chr17	39471267	G	A	missense_variant	MODERATE	protein_coding	tolerated	probably_damaging
GSDMB	ENSG00000073605	chr17	39905935	C	T	synonymous_variant	LOW	protein_coding
GSDMB	ENSG00000073605	chr17	39917171	C	A	missense_variant	MODERATE	protein_coding	tolerated	benign
MED24	ENSG00000008838	chr17	40022714	A	G	missense_variant	MODERATE	protein_coding	deleterious	probably_damaging
THRA	ENSG00000126351	chr17	40083864	C	T	synonymous_variant	LOW	protein_coding
MSL1	ENSG00000188895	chr17	40129581	G	T	synonymous_variant	LOW	protein_coding
TOP2A	ENSG00000131747	chr17	40392620	A	T	missense_variant	MODERATE	protein_coding	deleterious	benign
SMARCE1	ENSG00000073584	chr17	40628961	G	A	stop_gained	HIGH	protein_coding
KRT9	ENSG00000171403	chr17	41571466	T	G	missense_variant	MODERATE	protein_coding	tolerated	possibly_damaging
DNAJC7	ENSG00000168259	chr17	41982328	TAG	T	frameshift_variant	HIGH	protein_coding
KCNH4	ENSG00000089558	chr17	42165551	C	A	synonymous_variant	LOW	protein_coding
STAT3	ENSG00000168610	chr17	42323023	C	A	missense_variant	MODERATE	protein_coding	deleterious	probably_damaging
AOC2	ENSG00000131480	chr17	42849616	G	T	synonymous_variant	LOW	protein_coding
LINC00910	ENSG00000188825	chr17	43370220	A	G	non_coding_transcript_exon_variant&non_coding_transcript_variant	MODIFIER	lincRNA
LINC00910	ENSG00000188825	chr17	43371276	G	A	non_coding_transcript_exon_variant&non_coding_transcript_variant	MODIFIER	lincRNA
LINC00910	ENSG00000188825	chr17	43371280	C	A	non_coding_transcript_exon_variant&non_coding_transcript_variant	MODIFIER	lincRNA
DHX8	ENSG00000067596	chr17	43492891	G	C	synonymous_variant	LOW	protein_coding
DHX8	ENSG00000067596	chr17	43498923	G	A	synonymous_variant	LOW	protein_coding
GPATCH8	ENSG00000186566	chr17	44435090	G	T	missense_variant	MODERATE	protein_coding	deleterious	probably_damaging
GPATCH8	ENSG00000186566	chr17	44503350	G	T	synonymous_variant	LOW	protein_coding
GJC1	ENSG00000182963	chr17	44804911	C	A	stop_gained	HIGH	protein_coding
GJC1	ENSG00000182963	chr17	44804991	T	A	missense_variant	MODERATE	protein_coding	tolerated	benign
MAP3K14	ENSG00000006062	chr17	45289270	CTG	C	frameshift_variant	HIGH	protein_coding
MAP3K14	ENSG00000006062	chr17	45289283	G	T	missense_variant	MODERATE	protein_coding	deleterious	probably_damaging
CTD-2026D20.3	ENSG00000228782	chr17	47456684	C	T	splice_region_variant&non_coding_transcript_exon_variant&non_coding_transcript_variant	LOW	processed_transcript
NPEPPS	ENSG00000141279	chr17	47605511	C	A	missense_variant	MODERATE	protein_coding	tolerated	possibly_damaging
KPNB1	ENSG00000108424	chr17	47678317	GAC	G	frameshift_variant	HIGH	protein_coding
CDK5RAP3	ENSG00000108465	chr17	47981257	G	T	stop_gained	HIGH	protein_coding
SKAP1	ENSG00000141293	chr17	48184750	C	G	synonymous_variant	LOW	protein_coding
GNGT2	ENSG00000167083	chr17	49207365	T	A	stop_gained	HIGH	protein_coding
GNGT2	ENSG00000167083	chr17	49207416	G	T	missense_variant	MODERATE	protein_coding	tolerated	possibly_damaging
ZNF652	ENSG00000198740	chr17	49316912	G	T	missense_variant	MODERATE	protein_coding	tolerated	possibly_damaging
PPP1R9B	ENSG00000108819	chr17	50139467	C	T	missense_variant	MODERATE	protein_coding	tolerated	benign
COL1A1	ENSG00000108821	chr17	50185522	C	A	missense_variant	MODERATE	protein_coding	deleterious	unknown
ABCC3	ENSG00000108846	chr17	50675389	C	A	missense_variant	MODERATE	protein_coding	tolerated	benign
TOB1	ENSG00000141232	chr17	50863499	C	A	missense_variant	MODERATE	protein_coding	tolerated	possibly_damaging
TOB1	ENSG00000141232	chr17	50863641	T	C	missense_variant	MODERATE	protein_coding	tolerated	benign
NME2	ENSG00000243678	chr17	51171572	A	G	missense_variant	MODERATE	protein_coding	tolerated	benign
RP11-1018N14.5	ENSG00000267452	chr17	51440429	G	A	splice_donor_variant&non_coding_transcript_variant	HIGH	lincRNA
TRIM25	ENSG00000121060	chr17	56895413	C	G	synonymous_variant	LOW	protein_coding
TRIM25	ENSG00000121060	chr17	56901561	TCG	T	frameshift_variant	HIGH	protein_coding
VEZF1	ENSG00000136451	chr17	57974781	C	A	missense_variant	MODERATE	protein_coding	tolerated	benign
SUPT4H1	ENSG00000213246	chr17	58351487	C	A	missense_variant	MODERATE	protein_coding	tolerated	possibly_damaging
VMP1	ENSG00000062716	chr17	59738926	G	A	synonymous_variant	LOW	protein_coding
RPS6KB1	ENSG00000108443	chr17	59940879	G	A	missense_variant	MODERATE	protein_coding	deleterious	possibly_damaging
RPS6KB1	ENSG00000108443	chr17	59946586	G	A	missense_variant	MODERATE	protein_coding	tolerated	benign
RNFT1	ENSG00000189050	chr17	59953103	A	T	missense_variant	MODERATE	protein_coding	deleterious	probably_damaging
WFDC21P	ENSG00000261040	chr17	60086047	C	A	non_coding_transcript_exon_variant&non_coding_transcript_variant	MODIFIER	lincRNA
TANC2	ENSG00000170921	chr17	63421346	T	C	synonymous_variant	LOW	protein_coding
DDX42	ENSG00000198231	chr17	63816896	AT	A	frameshift_variant	HIGH	protein_coding
FTSJ3	ENSG00000108592	chr17	63826304	C	T	stop_gained&splice_region_variant	HIGH	protein_coding
PECAM1	ENSG00000261371	chr17	64369941	T	C	missense_variant	MODERATE	protein_coding	tolerated	possibly_damaging
PLEKHM1P1	ENSG00000214176	chr17	64786668	C	A	non_coding_transcript_exon_variant&non_coding_transcript_variant	MODIFIER	processed_transcript
AXIN2	ENSG00000168646	chr17	65557829	CG	C	frameshift_variant	HIGH	protein_coding
HELZ	ENSG00000198265	chr17	67108544	C	T	missense_variant	MODERATE	protein_coding	tolerated	unknown
BPTF	ENSG00000171634	chr17	67854373	A	G	synonymous_variant	LOW	protein_coding
BPTF	ENSG00000171634	chr17	67854698	C	A	missense_variant	MODERATE	protein_coding	deleterious	benign
BPTF	ENSG00000171634	chr17	67945450	C	T	stop_gained	HIGH	protein_coding
BPTF	ENSG00000171634	chr17	67945650	AC	A	frameshift_variant	HIGH	protein_coding
BPTF	ENSG00000171634	chr17	67945965	C	T	synonymous_variant	LOW	protein_coding
LRRC37A16P	ENSG00000267023	chr17	68127589	C	G	non_coding_transcript_exon_variant&non_coding_transcript_variant	MODIFIER	transcribed_unprocessed_pseudogene
LINC01482	ENSG00000267659	chr17	68677968	C	A	non_coding_transcript_exon_variant&non_coding_transcript_variant	MODIFIER	lincRNA
ABCA6	ENSG00000154262	chr17	69106071	G	T	missense_variant	MODERATE	protein_coding	deleterious	possibly_damaging
ABCA5	ENSG00000154265	chr17	69264833	C	T	missense_variant	MODERATE	protein_coding	deleterious	probably_damaging
UNK	ENSG00000132478	chr17	75815220	C	A	synonymous_variant	LOW	protein_coding
EVPL	ENSG00000167880	chr17	76011844	C	T	synonymous_variant	LOW	protein_coding
RNF213	ENSG00000173821	chr17	80332266	C	A	missense_variant	MODERATE	protein_coding	tolerated	benign
TBCD	ENSG00000141556	chr17	82781617	A	G	missense_variant	MODERATE	protein_coding	tolerated	benign
TBCD	ENSG00000141556	chr17	82781644	A	G	missense_variant	MODERATE	protein_coding	deleterious	benign
SMCHD1	ENSG00000101596	chr18	2698002	G	A	missense_variant	MODERATE	protein_coding	deleterious	possibly_damaging
SMCHD1	ENSG00000101596	chr18	2770041	A	G	synonymous_variant	LOW	protein_coding
EMILIN2	ENSG00000132205	chr18	2892220	A	G	missense_variant	MODERATE	protein_coding	tolerated	benign
MYL12A	ENSG00000101608	chr18	3253366	T	C	missense_variant	MODERATE	protein_coding	deleterious	possibly_damaging
LAMA1	ENSG00000101680	chr18	7024420	C	T	missense_variant	MODERATE	protein_coding	deleterious	possibly_damaging
ANKRD12	ENSG00000101745	chr18	9256034	G	T	missense_variant	MODERATE	protein_coding	tolerated	benign
ANKRD12	ENSG00000101745	chr18	9256988	C	A	missense_variant	MODERATE	protein_coding	deleterious	probably_damaging
ANKRD12	ENSG00000101745	chr18	9257074	G	A	synonymous_variant	LOW	protein_coding
ANKRD12	ENSG00000101745	chr18	9258353	G	T	stop_gained	HIGH	protein_coding
ANKRD12	ENSG00000101745	chr18	9258354	A	C	missense_variant	MODERATE	protein_coding	deleterious	benign
RALBP1	ENSG00000017797	chr18	9533405	C	A	stop_gained	HIGH	protein_coding
RAB31	ENSG00000168461	chr18	9859323	T	C	stop_lost	HIGH	protein_coding
MPPE1	ENSG00000154889	chr18	11893500	T	C	missense_variant	MODERATE	protein_coding	tolerated	benign
AFG3L2	ENSG00000141385	chr18	12329722	C	T	missense_variant	MODERATE	protein_coding	deleterious	possibly_damaging
MC5R	ENSG00000176136	chr18	13826324	A	G	missense_variant	MODERATE	protein_coding	tolerated	benign
CYP4F35P	ENSG00000265787	chr18	14338319	A	G	non_coding_transcript_exon_variant&non_coding_transcript_variant	MODIFIER	processed_transcript
TRAPPC8	ENSG00000153339	chr18	31916331	T	C	missense_variant	MODERATE	protein_coding	deleterious	possibly_damaging
WBP11P1	ENSG00000260389	chr18	32512201	A	G	non_coding_transcript_exon_variant&non_coding_transcript_variant	MODIFIER	processed_transcript
SLC39A6	ENSG00000141424	chr18	36126802	G	C	missense_variant	MODERATE	protein_coding	deleterious	possibly_damaging
TPGS2	ENSG00000134779	chr18	36807906	A	G	missense_variant	MODERATE	protein_coding	deleterious	benign
SETBP1	ENSG00000152217	chr18	44951214	G	T	missense_variant	MODERATE	protein_coding	deleterious	probably_damaging
HAUS1	ENSG00000152240	chr18	46120027	C	A	missense_variant	MODERATE	protein_coding	tolerated	benign
PIAS2	ENSG00000078043	chr18	46821042	C	A	missense_variant	MODERATE	protein_coding	deleterious	benign
IER3IP1	ENSG00000134049	chr18	47157452	TAC	T	frameshift_variant	HIGH	protein_coding
MBD1	ENSG00000141644	chr18	50276418	G	T	missense_variant&splice_region_variant	MODERATE	protein_coding	deleterious	probably_damaging
MRO	ENSG00000134042	chr18	50801360	G	T	missense_variant	MODERATE	protein_coding	tolerated	benign
WDR7	ENSG00000091157	chr18	56718040	G	A	missense_variant	MODERATE	protein_coding	deleterious	probably_damaging
WDR7	ENSG00000091157	chr18	56757054	C	A	missense_variant	MODERATE	protein_coding	tolerated	possibly_damaging
NARS	ENSG00000134440	chr18	57606669	C	T	missense_variant	MODERATE	protein_coding	tolerated	benign
KIAA1468	ENSG00000134444	chr18	62221101	G	T	missense_variant	MODERATE	protein_coding	tolerated	benign
BCL2	ENSG00000171791	chr18	63128685	C	G	synonymous_variant	LOW	protein_coding
CDH7	ENSG00000081138	chr18	65880467	G	C	missense_variant	MODERATE	protein_coding	deleterious	possibly_damaging
CDH19	ENSG00000071991	chr18	66509188	G	T	synonymous_variant	LOW	protein_coding
DOK6	ENSG00000206052	chr18	69698546	G	C	synonymous_variant	LOW	protein_coding
RP11-41O4.2	ENSG00000266278	chr18	70384581	C	A	non_coding_transcript_exon_variant&non_coding_transcript_variant	MODIFIER	lincRNA
TIMM21	ENSG00000075336	chr18	74158074	C	A	synonymous_variant	LOW	protein_coding
ZNF407	ENSG00000215421	chr18	74633735	CG	C	frameshift_variant	HIGH	protein_coding
ZNF407	ENSG00000215421	chr18	74633786	C	A	missense_variant	MODERATE	protein_coding	deleterious	probably_damaging
ZADH2	ENSG00000180011	chr18	75201788	G	A	synonymous_variant	LOW	protein_coding
ABCA7	ENSG00000064687	chr19	1049352	G	C	missense_variant	MODERATE	protein_coding	deleterious	probably_damaging
ATP8B3	ENSG00000130270	chr19	1802030	T	C	missense_variant	MODERATE	protein_coding	deleterious	benign
PLIN5	ENSG00000214456	chr19	4529135	A	G	missense_variant	MODERATE	protein_coding	tolerated	benign
CATSPERD	ENSG00000174898	chr19	5763235	C	A	missense_variant	MODERATE	protein_coding	deleterious	probably_damaging
C3	ENSG00000125730	chr19	6684581	T	A	missense_variant	MODERATE	protein_coding	tolerated	benign
C3	ENSG00000125730	chr19	6684592	A	G	missense_variant	MODERATE	protein_coding	deleterious	probably_damaging
PRR36	ENSG00000183248	chr19	7871340	T	G	missense_variant	MODERATE	protein_coding	deleterious	unknown
PRR36	ENSG00000183248	chr19	7871341	G	T	missense_variant	MODERATE	protein_coding	deleterious	unknown
FBN3	ENSG00000142449	chr19	8129275	C	A	missense_variant	MODERATE	protein_coding	deleterious	probably_damaging
MUC16	ENSG00000181143	chr19	8902104	C	A	missense_variant	MODERATE	protein_coding		probably_damaging
MUC16	ENSG00000181143	chr19	8935817	G	A	missense_variant	MODERATE	protein_coding		benign
MUC16	ENSG00000181143	chr19	8938813	G	T	synonymous_variant	LOW	protein_coding
MUC16	ENSG00000181143	chr19	8946015	G	A	missense_variant	MODERATE	protein_coding		benign
MUC16	ENSG00000181143	chr19	8948865	G	A	missense_variant	MODERATE	protein_coding		unknown
MUC16	ENSG00000181143	chr19	8949776	G	T	synonymous_variant	LOW	protein_coding
MUC16	ENSG00000181143	chr19	8953192	T	C	missense_variant	MODERATE	protein_coding		unknown
MUC16	ENSG00000181143	chr19	8953431	G	A	missense_variant	MODERATE	protein_coding		unknown
MUC16	ENSG00000181143	chr19	8953692	A	G	missense_variant	MODERATE	protein_coding		unknown
MUC16	ENSG00000181143	chr19	8953873	CTA	C	frameshift_variant	HIGH	protein_coding
MUC16	ENSG00000181143	chr19	8954157	G	A	missense_variant	MODERATE	protein_coding		unknown
MUC16	ENSG00000181143	chr19	8954228	C	A	missense_variant	MODERATE	protein_coding		unknown
MUC16	ENSG00000181143	chr19	8954627	G	A	synonymous_variant	LOW	protein_coding
MUC16	ENSG00000181143	chr19	8955886	C	G	missense_variant	MODERATE	protein_coding		unknown
MUC16	ENSG00000181143	chr19	8958345	G	C	missense_variant	MODERATE	protein_coding		unknown
MUC16	ENSG00000181143	chr19	8958844	A	G	missense_variant	MODERATE	protein_coding		unknown
MUC16	ENSG00000181143	chr19	8960107	G	T	missense_variant	MODERATE	protein_coding		unknown
MUC16	ENSG00000181143	chr19	8963007	G	A	missense_variant	MODERATE	protein_coding		unknown
MUC16	ENSG00000181143	chr19	8963127	G	A	missense_variant	MODERATE	protein_coding		unknown
MUC16	ENSG00000181143	chr19	8965593	GAC	G	frameshift_variant	HIGH	protein_coding
MUC16	ENSG00000181143	chr19	8966540	T	A	synonymous_variant	LOW	protein_coding
MUC16	ENSG00000181143	chr19	8973147	G	A	synonymous_variant	LOW	protein_coding
MUC16	ENSG00000181143	chr19	8973667	GA	G	frameshift_variant	HIGH	protein_coding
MUC16	ENSG00000181143	chr19	8973668	A	G	missense_variant	MODERATE	protein_coding		unknown
MUC16	ENSG00000181143	chr19	8976772	G	A	missense_variant	MODERATE	protein_coding		unknown
OR1M1	ENSG00000170929	chr19	9093734	G	T	missense_variant	MODERATE	protein_coding	tolerated	benign
OR7E24	ENSG00000237521	chr19	9251547	T	C	synonymous_variant	LOW	protein_coding
OR7E24	ENSG00000237521	chr19	9251595	C	T	synonymous_variant	LOW	protein_coding
ZNF561-AS1	ENSG00000267106	chr19	9632318	G	T	non_coding_transcript_exon_variant&non_coding_transcript_variant	MODIFIER	antisense
ZNF561-AS1	ENSG00000267106	chr19	9632339	T	C	non_coding_transcript_exon_variant&non_coding_transcript_variant	MODIFIER	antisense
EIF3G	ENSG00000130811	chr19	10115548	G	T	missense_variant	MODERATE	protein_coding	deleterious	probably_damaging
CDC37	ENSG00000105401	chr19	10396144	G	T	stop_gained	HIGH	protein_coding
SMARCA4	ENSG00000127616	chr19	11013076	G	A	missense_variant	MODERATE	protein_coding	tolerated	probably_damaging
RSL24D1P8	ENSG00000237273	chr19	12096472	C	A	non_coding_transcript_exon_variant&non_coding_transcript_variant	MODIFIER	processed_pseudogene
OR1I1	ENSG00000094661	chr19	15087377	C	A	missense_variant	MODERATE	protein_coding	tolerated	probably_damaging
BRD4	ENSG00000141867	chr19	15265593	T	C	missense_variant	MODERATE	protein_coding	tolerated	unknown
AKAP8	ENSG00000105127	chr19	15354997	C	A	missense_variant	MODERATE	protein_coding	tolerated	benign
CYP4F12	ENSG00000186204	chr19	15696186	A	T	synonymous_variant	LOW	protein_coding
OR10H5	ENSG00000172519	chr19	15794707	C	G	missense_variant	MODERATE	protein_coding	tolerated	possibly_damaging
JAK3	ENSG00000105639	chr19	17835159	C	A	synonymous_variant	LOW	protein_coding
IL12RB1	ENSG00000096996	chr19	18082161	G	T	missense_variant	MODERATE	protein_coding	deleterious	probably_damaging
IL12RB1	ENSG00000096996	chr19	18082241	G	T	missense_variant	MODERATE	protein_coding	deleterious	probably_damaging
MAST3	ENSG00000099308	chr19	18124703	G	T	missense_variant	MODERATE	protein_coding	deleterious	benign
NDUFA13	ENSG00000186010	chr19	19528079	A	G	missense_variant	MODERATE	protein_coding	tolerated	benign
ZNF626	ENSG00000188171	chr19	20625003	T	A	stop_gained	HIGH	protein_coding
ZNF708	ENSG00000182141	chr19	21294323	T	G	missense_variant	MODERATE	protein_coding	deleterious	probably_damaging
ZNF208	ENSG00000160321	chr19	21972051	G	A	missense_variant	MODERATE	protein_coding	deleterious	benign
AC011516.2	ENSG00000268038	chr19	22615800	G	A	non_coding_transcript_exon_variant&non_coding_transcript_variant	MODIFIER	lincRNA
ZNF91	ENSG00000167232	chr19	23360591	C	T	synonymous_variant	LOW	protein_coding
ZNF91	ENSG00000167232	chr19	23361314	A	G	synonymous_variant	LOW	protein_coding
AC005616.1	ENSG00000266893	chr19	28492157	A	G	non_coding_transcript_exon_variant&non_coding_transcript_variant	MODIFIER	lincRNA
AC005616.1	ENSG00000266893	chr19	28492320	T	A	non_coding_transcript_exon_variant&non_coding_transcript_variant	MODIFIER	lincRNA
CTC-525D6.1	ENSG00000264515	chr19	29287288	G	T	non_coding_transcript_exon_variant&non_coding_transcript_variant	MODIFIER	lincRNA
TSHZ3	ENSG00000121297	chr19	31278328	CT	C	frameshift_variant	HIGH	protein_coding
CEP89	ENSG00000121289	chr19	32939856	C	T	splice_donor_variant	HIGH	protein_coding
KIAA0355	ENSG00000166398	chr19	34341574	C	A	missense_variant	MODERATE	protein_coding	deleterious	benign
GPI	ENSG00000105220	chr19	34368667	A	G	missense_variant	MODERATE	protein_coding	deleterious	benign
LINC01531	ENSG00000205786	chr19	35408917	C	A	non_coding_transcript_exon_variant&non_coding_transcript_variant	MODIFIER	lincRNA
LINC01531	ENSG00000205786	chr19	35409119	C	A	non_coding_transcript_exon_variant&non_coding_transcript_variant	MODIFIER	lincRNA
TBCB	ENSG00000105254	chr19	36125749	C	A	missense_variant	MODERATE	protein_coding	deleterious	possibly_damaging
LINC00665	ENSG00000232677	chr19	36325190	G	A	non_coding_transcript_exon_variant&non_coding_transcript_variant	MODIFIER	lincRNA
ZNF382	ENSG00000161298	chr19	36627152	C	T	stop_gained	HIGH	protein_coding
RYR1	ENSG00000196218	chr19	38467773	G	T	synonymous_variant	LOW	protein_coding
PRX	ENSG00000105227	chr19	40395218	A	G	missense_variant	MODERATE	protein_coding	deleterious	possibly_damaging
SPTBN4	ENSG00000160460	chr19	40494918	G	T	missense_variant	MODERATE	protein_coding	tolerated	benign
SHKBP1	ENSG00000160410	chr19	40588676	C	T	synonymous_variant	LOW	protein_coding
NUMBL	ENSG00000105245	chr19	40667538	T	C	missense_variant	MODERATE	protein_coding	tolerated	possibly_damaging
CYP2B6	ENSG00000197408	chr19	41009260	G	A	synonymous_variant	LOW	protein_coding
CYP2F1	ENSG00000197446	chr19	41122845	C	A	missense_variant	MODERATE	protein_coding	tolerated	benign
ATP1A3	ENSG00000105409	chr19	41975756	G	T	synonymous_variant	LOW	protein_coding
GRIK5	ENSG00000105737	chr19	42022337	C	A	synonymous_variant	LOW	protein_coding
CEACAM8	ENSG00000124469	chr19	42588907	G	T	missense_variant	MODERATE	protein_coding	tolerated	benign
RP11-15A1.3	ENSG00000267058	chr19	43901483	TC	T	non_coding_transcript_exon_variant&non_coding_transcript_variant	MODIFIER	lincRNA
ZNF223	ENSG00000178386	chr19	44060769	G	A	missense_variant	MODERATE	protein_coding	tolerated	probably_damaging
ZNF234	ENSG00000263002	chr19	44148887	G	A	synonymous_variant	LOW	protein_coding
ZNF226	ENSG00000167380	chr19	44172904	G	T	stop_gained	HIGH	protein_coding
ZNF226	ENSG00000167380	chr19	44177134	C	A	missense_variant	MODERATE	protein_coding	deleterious	probably_damaging
CEACAM22P	ENSG00000230666	chr19	44556661	T	C	non_coding_transcript_exon_variant&non_coding_transcript_variant	MODIFIER	processed_transcript
RTN2	ENSG00000125744	chr19	45489447	G	A	synonymous_variant	LOW	protein_coding
AC006262.6	ENSG00000268460	chr19	46213440	C	T	non_coding_transcript_exon_variant&non_coding_transcript_variant	MODIFIER	lincRNA
IGFL1	ENSG00000188293	chr19	46230423	T	C	missense_variant	MODERATE	protein_coding	deleterious	probably_damaging
ARHGAP35	ENSG00000160007	chr19	46918760	G	T	missense_variant	MODERATE	protein_coding	deleterious	probably_damaging
ARHGAP35	ENSG00000160007	chr19	46919370	C	A	missense_variant	MODERATE	protein_coding	tolerated	probably_damaging
ARHGAP35	ENSG00000160007	chr19	46921752	T	C	missense_variant	MODERATE	protein_coding	tolerated	benign
PPP1R15A	ENSG00000087074	chr19	48873771	C	A	missense_variant	MODERATE	protein_coding	deleterious	probably_damaging
SLC6A16	ENSG00000063127	chr19	49309072	G	T	missense_variant	MODERATE	protein_coding	deleterious	possibly_damaging
CPT1C	ENSG00000169169	chr19	49708752	G	T	synonymous_variant	LOW	protein_coding
ATF5	ENSG00000169136	chr19	49932426	T	C	synonymous_variant	LOW	protein_coding
ZNF473	ENSG00000142528	chr19	50045208	T	A	stop_gained	HIGH	protein_coding
KLK10	ENSG00000129451	chr19	51014857	G	A	synonymous_variant	LOW	protein_coding
KLK13	ENSG00000167759	chr19	51056763	C	A	missense_variant	MODERATE	protein_coding	deleterious	probably_damaging
NKG7	ENSG00000105374	chr19	51372444	G	T	missense_variant	MODERATE	protein_coding	deleterious	probably_damaging
ZNF83	ENSG00000167766	chr19	52613257	C	A	missense_variant	MODERATE	protein_coding	deleterious	probably_damaging
ZNF761	ENSG00000160336	chr19	53455812	C	G	missense_variant	MODERATE	protein_coding	tolerated	benign
ZNF761	ENSG00000160336	chr19	53455816	G	C	missense_variant	MODERATE	protein_coding	tolerated	benign
SSC5D	ENSG00000179954	chr19	55517758	C	A	missense_variant	MODERATE	protein_coding	tolerated	unknown
ZFP28	ENSG00000196867	chr19	56554958	G	T	missense_variant	MODERATE	protein_coding	deleterious	probably_damaging
ZNF470	ENSG00000197016	chr19	56578578	C	T	synonymous_variant	LOW	protein_coding
PEG3	ENSG00000198300	chr19	56815449	C	A	missense_variant	MODERATE	protein_coding	deleterious	possibly_damaging
ZNF586	ENSG00000083828	chr19	57779064	TCA	T	frameshift_variant	HIGH	protein_coding
ZNF586	ENSG00000083828	chr19	57779073	C	T	synonymous_variant	LOW	protein_coding
ZNF418	ENSG00000196724	chr19	57927483	C	T	stop_gained	HIGH	protein_coding
ZNF274	ENSG00000171606	chr19	58212732	GA	G	frameshift_variant	HIGH	protein_coding
ZNF544	ENSG00000198131	chr19	58261852	T	C	missense_variant	MODERATE	protein_coding	deleterious	probably_damaging
ZNF132	ENSG00000131849	chr19	58437126	C	T	synonymous_variant	LOW	protein_coding
TRIM28	ENSG00000130726	chr19	58550550	C	A	synonymous_variant	LOW	protein_coding
SNTG2	ENSG00000172554	chr2	1165615	C	A	missense_variant	MODERATE	protein_coding	deleterious	benign
PXDN	ENSG00000130508	chr2	1680357	A	G	missense_variant	MODERATE	protein_coding	deleterious	probably_damaging
RNASEH1	ENSG00000171865	chr2	3547955	A	G	synonymous_variant	LOW	protein_coding
RPS7	ENSG00000171863	chr2	3580837	C	A	synonymous_variant	LOW	protein_coding
LINC01247	ENSG00000227007	chr2	6372632	C	A	non_coding_transcript_exon_variant&non_coding_transcript_variant	MODIFIER	lincRNA
CMPK2	ENSG00000134326	chr2	6851522	C	T	missense_variant	MODERATE	protein_coding	deleterious	probably_damaging
AC013460.1	ENSG00000229727	chr2	7429544	G	T	non_coding_transcript_exon_variant&non_coding_transcript_variant	MODIFIER	lincRNA
LINC00299	ENSG00000236790	chr2	8208031	G	T	non_coding_transcript_exon_variant&non_coding_transcript_variant	MODIFIER	lincRNA
ASAP2	ENSG00000151693	chr2	9356067	C	A	missense_variant	MODERATE	protein_coding	tolerated	probably_damaging
NOL10	ENSG00000115761	chr2	10589134	G	C	missense_variant	MODERATE	protein_coding	tolerated	benign
LPIN1	ENSG00000134324	chr2	11791959	G	A	missense_variant	MODERATE	protein_coding	deleterious	probably_damaging
NBAS	ENSG00000151779	chr2	15352019	T	C	synonymous_variant	LOW	protein_coding
ITSN2	ENSG00000198399	chr2	24300064	CT	C	frameshift_variant	HIGH	protein_coding
NCOA1	ENSG00000084676	chr2	24741981	C	T	synonymous_variant	LOW	protein_coding
ASXL2	ENSG00000143970	chr2	25744400	A	G	missense_variant	MODERATE	protein_coding	tolerated	possibly_damaging
DRC1	ENSG00000157856	chr2	26444345	G	A	synonymous_variant	LOW	protein_coding
EIF2B4	ENSG00000115211	chr2	27364544	C	G	missense_variant	MODERATE	protein_coding	deleterious	probably_damaging
PPM1G	ENSG00000115241	chr2	27382209	C	G	missense_variant	MODERATE	protein_coding	deleterious	benign
IFT172	ENSG00000138002	chr2	27483919	G	T	missense_variant	MODERATE	protein_coding	deleterious	benign
ZNF512	ENSG00000243943	chr2	27601393	G	A	missense_variant	MODERATE	protein_coding	tolerated	benign
ZNF512	ENSG00000243943	chr2	27601426	C	T	missense_variant	MODERATE	protein_coding	deleterious	probably_damaging
GPN1	ENSG00000198522	chr2	27634890	G	A	stop_gained	HIGH	protein_coding
SLC4A1AP	ENSG00000163798	chr2	27685112	G	T	stop_gained	HIGH	protein_coding
NLRC4	ENSG00000091106	chr2	32235542	G	A	missense_variant	MODERATE	protein_coding	tolerated	possibly_damaging
CEBPZ	ENSG00000115816	chr2	37227665	T	C	missense_variant	MODERATE	protein_coding	deleterious	probably_damaging
1	ENSG00000115904	chr2	38985981	A	G	missense_variant	MODERATE	protein_coding	tolerated	benign
1	ENSG00000115904	chr2	38986003	A	G	missense_variant	MODERATE	protein_coding	tolerated	benign
1	ENSG00000115904	chr2	38986005	G	A	missense_variant	MODERATE	protein_coding	tolerated	benign
SLC8A1	ENSG00000183023	chr2	40428909	C	T	missense_variant	MODERATE	protein_coding	tolerated	benign
SLC8A1	ENSG00000183023	chr2	40429062	T	C	missense_variant	MODERATE	protein_coding	deleterious	benign
AC104654.1	ENSG00000214691	chr2	41893994	C	T	non_coding_transcript_exon_variant&non_coding_transcript_variant	MODIFIER	lincRNA
CALM2	ENSG00000143933	chr2	47162287	T	A	missense_variant&splice_region_variant	MODERATE	protein_coding	deleterious	benign
CALM2	ENSG00000143933	chr2	47162287	T	C	missense_variant&splice_region_variant	MODERATE	protein_coding	tolerated	benign
CALM2	ENSG00000143933	chr2	47162602	T	C	missense_variant	MODERATE	protein_coding	deleterious	probably_damaging
AC073283.4	ENSG00000234690	chr2	47214137	C	T	non_coding_transcript_exon_variant&non_coding_transcript_variant	MODIFIER	lincRNA
FSHR	ENSG00000170820	chr2	48963230	C	A	missense_variant	MODERATE	protein_coding	deleterious	probably_damaging
FSHR	ENSG00000170820	chr2	48963354	G	A	synonymous_variant	LOW	protein_coding
USP34	ENSG00000115464	chr2	61278200	G	T	missense_variant	MODERATE	protein_coding	deleterious	benign
USP34	ENSG00000115464	chr2	61301079	G	T	missense_variant	MODERATE	protein_coding	deleterious	probably_damaging
AC007365.1	ENSG00000233694	chr2	64615836	T	C	non_coding_transcript_exon_variant&non_coding_transcript_variant	MODIFIER	lincRNA
AC007880.1	ENSG00000234572	chr2	64863519	G	T	non_coding_transcript_exon_variant&non_coding_transcript_variant	MODIFIER	lincRNA
AC078941.1	ENSG00000236780	chr2	67126319	C	A	non_coding_transcript_exon_variant&non_coding_transcript_variant	MODIFIER	lincRNA
AC010987.6	ENSG00000237013	chr2	67796321	C	T	non_coding_transcript_exon_variant&non_coding_transcript_variant	MODIFIER	lincRNA
MXD1	ENSG00000059728	chr2	69938276	G	A	missense_variant	MODERATE	protein_coding	tolerated	benign
ZNF638	ENSG00000075292	chr2	71364036	T	C	missense_variant	MODERATE	protein_coding	deleterious	probably_damaging
ALMS1	ENSG00000116127	chr2	73448280	T	C	missense_variant	MODERATE	protein_coding	tolerated	benign
ALMS1	ENSG00000116127	chr2	73450887	G	T	stop_gained	HIGH	protein_coding
ALMS1	ENSG00000116127	chr2	73608502	G	A	synonymous_variant	LOW	protein_coding
DUSP11	ENSG00000144048	chr2	73766417	C	T	splice_donor_variant	HIGH	protein_coding
DUSP11	ENSG00000144048	chr2	73766550	G	T	stop_gained	HIGH	protein_coding
MOB1A	ENSG00000114978	chr2	74156604	T	A	missense_variant	MODERATE	protein_coding	tolerated	benign
AUP1	ENSG00000115307	chr2	74528828	C	T	synonymous_variant	LOW	protein_coding
MAT2A	ENSG00000168906	chr2	85542960	C	A	synonymous_variant	LOW	protein_coding
POLR1A	ENSG00000068654	chr2	86033771	T	G	missense_variant	MODERATE	protein_coding	tolerated	benign
POLR1A	ENSG00000068654	chr2	86033772	C	A	synonymous_variant	LOW	protein_coding
CHMP3	ENSG00000115561	chr2	86529295	G	T	stop_gained	HIGH	protein_coding
ANAPC1P1	ENSG00000233673	chr2	86871425	C	A	non_coding_transcript_exon_variant&non_coding_transcript_variant	MODIFIER	transcribed_unprocessed_pseudogene
LINC00342	ENSG00000232931	chr2	95814766	C	G	non_coding_transcript_exon_variant&non_coding_transcript_variant	MODIFIER	lincRNA
ANKRD36C	ENSG00000174501	chr2	95915988	G	T	missense_variant	MODERATE	protein_coding	deleterious	possibly_damaging
FER1L5	ENSG00000249715	chr2	96663500	G	T	missense_variant	MODERATE	protein_coding	tolerated	benign
ZAP70	ENSG00000115085	chr2	97738010	G	T	stop_gained	HIGH	protein_coding
TMEM131	ENSG00000075568	chr2	97757258	G	T	synonymous_variant	LOW	protein_coding
TMEM131	ENSG00000075568	chr2	97757284	C	A	missense_variant	MODERATE	protein_coding	tolerated	benign
TMEM131	ENSG00000075568	chr2	97759673	T	C	missense_variant	MODERATE	protein_coding	deleterious	benign
VWA3B	ENSG00000168658	chr2	98256143	TGGC	T	stop_gained&inframe_deletion	HIGH	protein_coding
INPP4A	ENSG00000040933	chr2	98564691	G	A	missense_variant	MODERATE	protein_coding	tolerated	benign
TSGA10	ENSG00000135951	chr2	99073034	T	C	missense_variant	MODERATE	protein_coding	tolerated	benign
PDCL3	ENSG00000115539	chr2	100568957	G	A	missense_variant	MODERATE	protein_coding	tolerated	benign
CNOT11	ENSG00000158435	chr2	101264972	T	C	synonymous_variant	LOW	protein_coding
LINC01159	ENSG00000229743	chr2	104865633	T	C	non_coding_transcript_exon_variant&non_coding_transcript_variant	MODIFIER	lincRNA
RGPD4	ENSG00000196862	chr2	107871472	G	T	synonymous_variant	LOW	protein_coding
RANBP2	ENSG00000153201	chr2	108765299	G	A	missense_variant	MODERATE	protein_coding	deleterious	benign
RP11-803D5.1	ENSG00000279191	chr2	111322765	C	T	non_coding_transcript_exon_variant&non_coding_transcript_variant	MODIFIER	TEC
MIR4435-2HG	ENSG00000172965	chr2	111429523	C	T	non_coding_transcript_exon_variant&non_coding_transcript_variant	MODIFIER	lincRNA
TMEM87B	ENSG00000153214	chr2	112086018	G	C	missense_variant	MODERATE	protein_coding	deleterious	benign
RGPD8	ENSG00000169629	chr2	112389328	G	A	missense_variant	MODERATE	protein_coding	tolerated	possibly_damaging
RGPD8	ENSG00000169629	chr2	112389518	G	A	synonymous_variant	LOW	protein_coding
CFAP221	ENSG00000163075	chr2	119604958	G	A	missense_variant	MODERATE	protein_coding	deleterious	probably_damaging
CLASP1	ENSG00000074054	chr2	121459995	G	T	missense_variant	MODERATE	protein_coding	deleterious	benign
CNTNAP5	ENSG00000155052	chr2	124763731	T	C	missense_variant	MODERATE	protein_coding	deleterious	benign
CNTNAP5	ENSG00000155052	chr2	124914168	G	C	missense_variant	MODERATE	protein_coding	tolerated	benign
SAP130	ENSG00000136715	chr2	127955314	A	G	synonymous_variant	LOW	protein_coding
CCNT2	ENSG00000082258	chr2	134954312	G	T	missense_variant	MODERATE	protein_coding	deleterious	possibly_damaging
MCM6	ENSG00000076003	chr2	135846244	C	A	synonymous_variant	LOW	protein_coding
KYNU	ENSG00000115919	chr2	143040455	T	G	missense_variant	MODERATE	protein_coding	deleterious	probably_damaging
GTDC1	ENSG00000121964	chr2	144007336	T	C	missense_variant	MODERATE	protein_coding	tolerated	benign
ZEB2	ENSG00000169554	chr2	144389477	C	G	missense_variant	MODERATE	protein_coding	deleterious	possibly_damaging
RND3	ENSG00000115963	chr2	150486782	C	G	splice_acceptor_variant	HIGH	protein_coding
RIF1	ENSG00000080345	chr2	151465676	T	C	synonymous_variant	LOW	protein_coding
BAZ2B	ENSG00000123636	chr2	159433059	G	A	missense_variant	MODERATE	protein_coding	tolerated	benign
BAZ2B	ENSG00000123636	chr2	159433124	G	A	synonymous_variant	LOW	protein_coding
PLA2R1	ENSG00000153246	chr2	159956544	C	T	synonymous_variant	LOW	protein_coding
TANK	ENSG00000136560	chr2	161231380	G	T	missense_variant	MODERATE	protein_coding	tolerated	benign
DPP4	ENSG00000197635	chr2	162024894	A	G	synonymous_variant	LOW	protein_coding
FIGN	ENSG00000182263	chr2	163611275	G	A	missense_variant	MODERATE	protein_coding	tolerated	benign
UBR3	ENSG00000144357	chr2	170079920	G	A	missense_variant	MODERATE	protein_coding	deleterious	probably_damaging
GAD1	ENSG00000128683	chr2	170836869	G	T	synonymous_variant	LOW	protein_coding
TLK1	ENSG00000198586	chr2	171056493	G	C	stop_gained	HIGH	protein_coding
WIPF1	ENSG00000115935	chr2	174572169	C	A	missense_variant	MODERATE	protein_coding	tolerated	benign
WIPF1	ENSG00000115935	chr2	174572285	G	C	missense_variant	MODERATE	protein_coding	deleterious	probably_damaging
WIPF1	ENSG00000115935	chr2	174581369	C	T	missense_variant	MODERATE	protein_coding	tolerated	benign
HNRNPA3	ENSG00000170144	chr2	177216078	A	G	missense_variant	MODERATE	protein_coding	tolerated	probably_damaging
NFE2L2	ENSG00000116044	chr2	177234127	T	C	missense_variant	MODERATE	protein_coding	deleterious	possibly_damaging
TTN	ENSG00000155657	chr2	178560707	G	T	synonymous_variant	LOW	protein_coding
TTN	ENSG00000155657	chr2	178561018	C	T	missense_variant	MODERATE	protein_coding
TTN	ENSG00000155657	chr2	178600899	T	A	stop_gained	HIGH	protein_coding
TTN	ENSG00000155657	chr2	178612847	A	G	missense_variant	MODERATE	protein_coding
TTN	ENSG00000155657	chr2	178612938	T	C	missense_variant	MODERATE	protein_coding
SSFA2	ENSG00000138434	chr2	181916398	A	G	missense_variant	MODERATE	protein_coding	deleterious	probably_damaging
SSFA2	ENSG00000138434	chr2	181916424	A	G	synonymous_variant	LOW	protein_coding
STAT4	ENSG00000138378	chr2	191073177	T	C	missense_variant	MODERATE	protein_coding	tolerated	benign
STAT4	ENSG00000138378	chr2	191148165	C	G	missense_variant	MODERATE	protein_coding	tolerated	possibly_damaging
DNAH7	ENSG00000118997	chr2	195906699	G	T	missense_variant	MODERATE	protein_coding	deleterious	probably_damaging
HSPD1	ENSG00000144381	chr2	197489127	T	C	missense_variant	MODERATE	protein_coding	deleterious	benign
SATB2	ENSG00000119042	chr2	199348913	T	C	missense_variant	MODERATE	protein_coding	deleterious	benign
BZW1	ENSG00000082153	chr2	200816374	A	G	missense_variant	MODERATE	protein_coding	tolerated	possibly_damaging
CFLAR	ENSG00000003402	chr2	201130028	T	C	synonymous_variant	LOW	protein_coding
NRP2	ENSG00000118257	chr2	205697569	T	C	synonymous_variant	LOW	protein_coding
ADAM23	ENSG00000114948	chr2	206561179	C	A	synonymous_variant	LOW	protein_coding
MYL1	ENSG00000168530	chr2	210298466	G	T	synonymous_variant	LOW	protein_coding
MYL1	ENSG00000168530	chr2	210298519	T	A	stop_gained	HIGH	protein_coding
VWC2L	ENSG00000174453	chr2	214575766	G	A	stop_gained	HIGH	protein_coding
BARD1	ENSG00000138376	chr2	214780815	G	T	synonymous_variant	LOW	protein_coding
TMEM169	ENSG00000163449	chr2	216100064	C	T	missense_variant	MODERATE	protein_coding	tolerated	benign
CXCR2	ENSG00000180871	chr2	218135530	G	T	missense_variant	MODERATE	protein_coding	tolerated	benign
SLC11A1	ENSG00000018280	chr2	218385226	G	T	missense_variant	MODERATE	protein_coding	deleterious	probably_damaging
CFAP65	ENSG00000181378	chr2	219027835	G	C	missense_variant	MODERATE	protein_coding	tolerated	possibly_damaging
ABCB6	ENSG00000115657	chr2	219214166	C	T	synonymous_variant	LOW	protein_coding
DOCK10	ENSG00000135905	chr2	224808064	T	C	synonymous_variant	LOW	protein_coding
DOCK10	ENSG00000135905	chr2	224865037	C	A	missense_variant	MODERATE	protein_coding	deleterious	benign
DOCK10	ENSG00000135905	chr2	224865040	G	A	synonymous_variant	LOW	protein_coding
AC009410.1	ENSG00000232023	chr2	228506433	G	A	non_coding_transcript_exon_variant&non_coding_transcript_variant	MODIFIER	lincRNA
SP140	ENSG00000079263	chr2	230250993	A	G	missense_variant	MODERATE	protein_coding	tolerated	benign
AC098823.3	ENSG00000226125	chr2	230691128	C	T	non_coding_transcript_exon_variant&non_coding_transcript_variant	MODIFIER	lincRNA
PSMD1	ENSG00000173692	chr2	231166005	G	A	synonymous_variant	LOW	protein_coding
GIGYF2	ENSG00000204120	chr2	232806494	C	T	missense_variant	MODERATE	protein_coding	deleterious	probably_damaging
TRAF3IP1	ENSG00000204104	chr2	238329219	C	A	missense_variant	MODERATE	protein_coding	tolerated	possibly_damaging
OR6B2	ENSG00000182083	chr2	240030346	G	A	synonymous_variant	LOW	protein_coding
DEFB127	ENSG00000088782	chr20	157548	G	T	missense_variant	MODERATE	protein_coding	deleterious	benign
TGM3	ENSG00000125780	chr20	2335155	A	T	missense_variant	MODERATE	protein_coding	deleterious	possibly_damaging
NOP56	ENSG00000101361	chr20	2654486	G	A	missense_variant	MODERATE	protein_coding	deleterious	probably_damaging
NOP56	ENSG00000101361	chr20	2657954	A	G	missense_variant	MODERATE	protein_coding	tolerated	benign
PTPRA	ENSG00000132670	chr20	2964972	C	A	missense_variant	MODERATE	protein_coding	deleterious	benign
TMEM230	ENSG00000089063	chr20	5109365	G	T	synonymous_variant	LOW	protein_coding
CDS2	ENSG00000101290	chr20	5184865	G	A	missense_variant	MODERATE	protein_coding	deleterious	benign
CDS2	ENSG00000101290	chr20	5186814	G	T	missense_variant	MODERATE	protein_coding	tolerated	benign
CHGB	ENSG00000089199	chr20	5923911	C	A	synonymous_variant	LOW	protein_coding
TRMT6	ENSG00000089195	chr20	5950294	G	A	stop_gained	HIGH	protein_coding
PLCB4	ENSG00000101333	chr20	9459714	G	T	missense_variant	MODERATE	protein_coding	tolerated	benign
SPTLC3	ENSG00000172296	chr20	13126626	TG	T	frameshift_variant	HIGH	protein_coding
MACROD2	ENSG00000172264	chr20	16049861	A	T	missense_variant	MODERATE	protein_coding	deleterious	possibly_damaging
SNRPB2	ENSG00000125870	chr20	16732228	A	G	synonymous_variant	LOW	protein_coding
RRBP1	ENSG00000125844	chr20	17660102	G	A	missense_variant	MODERATE	protein_coding	deleterious	possibly_damaging
RRBP1	ENSG00000125844	chr20	17660115	C	A	missense_variant	MODERATE	protein_coding	deleterious	possibly_damaging
KIZ	ENSG00000088970	chr20	21162979	G	T	missense_variant	MODERATE	protein_coding	deleterious	possibly_damaging
XRN2	ENSG00000088930	chr20	21333583	G	A	missense_variant	MODERATE	protein_coding	tolerated	benign
RP5-1065O2.4	ENSG00000280350	chr20	21612531	C	A	non_coding_transcript_exon_variant&non_coding_transcript_variant	MODIFIER	lincRNA
LINC00656	ENSG00000233746	chr20	23125811	G	T	non_coding_transcript_exon_variant&non_coding_transcript_variant	MODIFIER	lincRNA
TPX2	ENSG00000088325	chr20	31793889	A	G	synonymous_variant	LOW	protein_coding
ASXL1	ENSG00000171456	chr20	32435217	C	A	synonymous_variant	LOW	protein_coding
ASXL1	ENSG00000171456	chr20	32435411	C	T	missense_variant	MODERATE	protein_coding	deleterious	benign
BPIFA4P	ENSG00000183566	chr20	33198303	T	C	non_coding_transcript_exon_variant&non_coding_transcript_variant	MODIFIER	processed_transcript
BPIFA3	ENSG00000131059	chr20	33225215	G	T	missense_variant	MODERATE	protein_coding	tolerated	possibly_damaging
AHCY	ENSG00000101444	chr20	34291443	G	T	synonymous_variant	LOW	protein_coding
NCOA6	ENSG00000198646	chr20	34741933	T	C	synonymous_variant	LOW	protein_coding
NCOA6	ENSG00000198646	chr20	34758012	CA	C	frameshift_variant	HIGH	protein_coding
RBM12	ENSG00000244462	chr20	35654368	C	A	missense_variant	MODERATE	protein_coding	deleterious	probably_damaging
RBM12	ENSG00000244462	chr20	35654382	GA	G	frameshift_variant	HIGH	protein_coding
NFS1	ENSG00000244005	chr20	35697767	G	T	missense_variant	MODERATE	protein_coding	deleterious	possibly_damaging
NORAD	ENSG00000260032	chr20	36045816	T	C	non_coding_transcript_exon_variant&non_coding_transcript_variant	MODIFIER	lincRNA
NORAD	ENSG00000260032	chr20	36047309	T	G	non_coding_transcript_exon_variant&non_coding_transcript_variant	MODIFIER	lincRNA
TLDC2	ENSG00000101342	chr20	36876208	G	A	splice_donor_variant	HIGH	protein_coding
CTNNBL1	ENSG00000132792	chr20	37871998	G	T	missense_variant	MODERATE	protein_coding	tolerated	probably_damaging
TTI1	ENSG00000101407	chr20	38012830	A	T	synonymous_variant	LOW	protein_coding
TTI1	ENSG00000101407	chr20	38012831	G	T	missense_variant	MODERATE	protein_coding	deleterious	benign
FAM83D	ENSG00000101447	chr20	38941976	G	T	missense_variant	MODERATE	protein_coding	deleterious	probably_damaging
PLCG1	ENSG00000124181	chr20	41163386	G	T	missense_variant	MODERATE	protein_coding	deleterious	probably_damaging
PLCG1	ENSG00000124181	chr20	41163422	C	T	synonymous_variant	LOW	protein_coding
CHD6	ENSG00000124177	chr20	41420686	A	T	synonymous_variant	LOW	protein_coding
NCOA3	ENSG00000124151	chr20	47635542	G	T	missense_variant	MODERATE	protein_coding	deleterious	probably_damaging
NCOA3	ENSG00000124151	chr20	47636171	C	T	synonymous_variant	LOW	protein_coding
NCOA3	ENSG00000124151	chr20	47636199	G	C	missense_variant	MODERATE	protein_coding	tolerated	possibly_damaging
NCOA3	ENSG00000124151	chr20	47636310	CTAGA	C	frameshift_variant	HIGH	protein_coding
SULF2	ENSG00000196562	chr20	47702601	C	A	missense_variant	MODERATE	protein_coding	deleterious	possibly_damaging
ZNFX1	ENSG00000124201	chr20	49251530	A	C	missense_variant	MODERATE	protein_coding	deleterious	possibly_damaging
ZNFX1	ENSG00000124201	chr20	49257417	C	A	missense_variant&splice_region_variant	MODERATE	protein_coding	deleterious	benign
PTPN1	ENSG00000196396	chr20	50579741	C	A	synonymous_variant	LOW	protein_coding
ADNP	ENSG00000101126	chr20	50891653	C	T	missense_variant	MODERATE	protein_coding	tolerated	benign
NFATC2	ENSG00000101096	chr20	51432285	T	A	missense_variant	MODERATE	protein_coding	deleterious	probably_damaging
BCAS1	ENSG00000064787	chr20	53995022	G	A	missense_variant	MODERATE	protein_coding	tolerated	probably_damaging
DOK5	ENSG00000101134	chr20	54591745	C	A	missense_variant	MODERATE	protein_coding	deleterious	probably_damaging
DOK5	ENSG00000101134	chr20	54591753	G	A	missense_variant	MODERATE	protein_coding	deleterious	benign
CASS4	ENSG00000087589	chr20	56452073	C	T	synonymous_variant	LOW	protein_coding
PHACTR3	ENSG00000087495	chr20	59755262	C	A	missense_variant	MODERATE	protein_coding	tolerated	benign
GABPA	ENSG00000154727	chr21	25758069	T	C	missense_variant	MODERATE	protein_coding	deleterious	probably_damaging
LTN1	ENSG00000198862	chr21	28982370	T	A	splice_acceptor_variant	HIGH	protein_coding
SYNJ1	ENSG00000159082	chr21	32631032	G	A	missense_variant	MODERATE	protein_coding	deleterious	possibly_damaging
PAXBP1	ENSG00000159086	chr21	32759161	A	C	synonymous_variant	LOW	protein_coding
LINC01548	ENSG00000229086	chr21	33168522	G	A	non_coding_transcript_exon_variant&non_coding_transcript_variant	MODIFIER	lincRNA
TTC3	ENSG00000182670	chr21	37166000	T	A	synonymous_variant	LOW	protein_coding
KCNJ15	ENSG00000157551	chr21	38300108	C	T	missense_variant	MODERATE	protein_coding	deleterious	probably_damaging
BRWD1	ENSG00000185658	chr21	39250841	A	G	synonymous_variant	LOW	protein_coding
SLC37A1	ENSG00000160190	chr21	42567006	C	T	missense_variant	MODERATE	protein_coding	tolerated	benign
NDUFV3	ENSG00000160194	chr21	42903675	A	C	synonymous_variant	LOW	protein_coding
NDUFV3	ENSG00000160194	chr21	42904059	G	T	synonymous_variant	LOW	protein_coding
ERVH48-1	ENSG00000233056	chr21	42918574	G	A	non_coding_transcript_exon_variant&non_coding_transcript_variant	MODIFIER	lincRNA
ERVH48-1	ENSG00000233056	chr21	42919142	G	A	non_coding_transcript_exon_variant&non_coding_transcript_variant	MODIFIER	lincRNA
PKNOX1	ENSG00000160199	chr21	43010214	C	G	missense_variant	MODERATE	protein_coding	deleterious	benign
CSTB	ENSG00000160213	chr21	43774216	G	A	synonymous_variant	LOW	protein_coding
PCNT	ENSG00000160299	chr21	46326397	A	G	synonymous_variant	LOW	protein_coding
PRMT2	ENSG00000160310	chr21	46658829	T	C	synonymous_variant	LOW	protein_coding
IL17RA	ENSG00000177663	chr22	17102243	A	G	missense_variant	MODERATE	protein_coding	tolerated	benign
IL17RA	ENSG00000177663	chr22	17105898	T	G	missense_variant	MODERATE	protein_coding	deleterious	possibly_damaging
MICAL3	ENSG00000243156	chr22	17895380	G	A	synonymous_variant	LOW	protein_coding
DGCR14	ENSG00000100056	chr22	19137330	G	T	missense_variant	MODERATE	protein_coding	deleterious	possibly_damaging
UFD1L	ENSG00000070010	chr22	19455739	A	G	synonymous_variant	LOW	protein_coding
UBE2L3	ENSG00000185651	chr22	21621641	A	G	missense_variant	MODERATE	protein_coding	tolerated	benign
BCR	ENSG00000186716	chr22	23311790	C	T	synonymous_variant	LOW	protein_coding
ZNF70	ENSG00000187792	chr22	23744865	T	C	synonymous_variant	LOW	protein_coding
CTA-929C8.6	ENSG00000226741	chr22	27312460	T	A	non_coding_transcript_exon_variant&non_coding_transcript_variant	MODIFIER	lincRNA
TTC28	ENSG00000100154	chr22	27983748	C	T	synonymous_variant	LOW	protein_coding
SEC14L3	ENSG00000100012	chr22	30464837	T	C	missense_variant	MODERATE	protein_coding	deleterious	probably_damaging
MORC2	ENSG00000133422	chr22	30932959	C	T	missense_variant	MODERATE	protein_coding	tolerated	benign
SFI1	ENSG00000198089	chr22	31550338	C	A	synonymous_variant	LOW	protein_coding
PRR14L	ENSG00000183530	chr22	31703676	T	C	synonymous_variant	LOW	protein_coding
SLC5A4	ENSG00000100191	chr22	32229250	G	A	synonymous_variant	LOW	protein_coding
MYH9	ENSG00000100345	chr22	36294208	C	T	missense_variant	MODERATE	protein_coding	tolerated	benign
MYH9	ENSG00000100345	chr22	36295592	T	C	missense_variant	MODERATE	protein_coding	tolerated	benign
CSF2RB	ENSG00000100368	chr22	36929695	C	A	synonymous_variant	LOW	protein_coding
CYTH4	ENSG00000100055	chr22	37309264	G	A	missense_variant	MODERATE	protein_coding	deleterious	probably_damaging
GTPBP1	ENSG00000100226	chr22	38726258	G	A	missense_variant&splice_region_variant	MODERATE	protein_coding	tolerated	probably_damaging
GRAP2	ENSG00000100351	chr22	39968254	G	T	missense_variant	MODERATE	protein_coding	tolerated	benign
TNRC6B	ENSG00000100354	chr22	40265858	G	A	missense_variant	MODERATE	protein_coding	deleterious	probably_damaging
TNRC6B	ENSG00000100354	chr22	40321132	C	T	missense_variant	MODERATE	protein_coding	deleterious	possibly_damaging
SLC25A17	ENSG00000100372	chr22	40792625	G	T	synonymous_variant	LOW	protein_coding
EP300	ENSG00000100393	chr22	41150126	C	T	synonymous_variant	LOW	protein_coding
EP300	ENSG00000100393	chr22	41176787	T	A	stop_gained	HIGH	protein_coding
TOB2	ENSG00000183864	chr22	41436920	G	C	synonymous_variant	LOW	protein_coding
ACO2	ENSG00000100412	chr22	41515835	G	A	synonymous_variant	LOW	protein_coding
PPP6R2	ENSG00000100239	chr22	50431221	G	C	missense_variant	MODERATE	protein_coding	deleterious	probably_damaging
CHL1	ENSG00000134121	chr3	382238	C	A	missense_variant	MODERATE	protein_coding	deleterious	probably_damaging
SETMAR	ENSG00000170364	chr3	4313252	G	A	missense_variant	MODERATE	protein_coding	deleterious	probably_damaging
BHLHE40	ENSG00000134107	chr3	4983461	GC	G	frameshift_variant	HIGH	protein_coding
BHLHE40	ENSG00000134107	chr3	4983584	G	T	missense_variant	MODERATE	protein_coding	deleterious	benign
SETD5	ENSG00000168137	chr3	9435865	C	T	missense_variant	MODERATE	protein_coding	tolerated	benign
SETD5	ENSG00000168137	chr3	9464555	C	T	synonymous_variant	LOW	protein_coding
CPNE9	ENSG00000144550	chr3	9715521	G	T	stop_gained	HIGH	protein_coding
TTLL3	ENSG00000214021	chr3	9818890	C	A	missense_variant	MODERATE	protein_coding	tolerated	benign
BRK1	ENSG00000254999	chr3	10125630	G	A	missense_variant	MODERATE	protein_coding	tolerated	benign
TSEN2	ENSG00000154743	chr3	12503314	G	A	missense_variant	MODERATE	protein_coding	deleterious	possibly_damaging
IQSEC1	ENSG00000144711	chr3	12901506	C	T	missense_variant	MODERATE	protein_coding	deleterious	benign
XPC	ENSG00000154767	chr3	14158886	T	C	missense_variant	MODERATE	protein_coding	tolerated	benign
CAPN7	ENSG00000131375	chr3	15247441	G	C	missense_variant	MODERATE	protein_coding	tolerated	benign
LINC00690	ENSG00000233570	chr3	16540545	C	A	non_coding_transcript_exon_variant&non_coding_transcript_variant	MODIFIER	lincRNA
TRIM71	ENSG00000206557	chr3	32890553	T	A	missense_variant	MODERATE	protein_coding	tolerated	benign
GLB1	ENSG00000170266	chr3	32997055	TC	T	frameshift_variant	HIGH	protein_coding
PDCD6IP	ENSG00000170248	chr3	33838255	A	G	missense_variant	MODERATE	protein_coding	tolerated	benign
ARPP21	ENSG00000172995	chr3	35681871	G	A	synonymous_variant	LOW	protein_coding
TRANK1	ENSG00000168016	chr3	36858865	C	T	missense_variant	MODERATE	protein_coding	tolerated	benign
SLC22A13	ENSG00000172940	chr3	38277389	C	A	missense_variant	MODERATE	protein_coding	tolerated	possibly_damaging
SCN5A	ENSG00000183873	chr3	38585765	C	A	missense_variant	MODERATE	protein_coding	deleterious	probably_damaging
SCN5A	ENSG00000183873	chr3	38585781	C	A	missense_variant	MODERATE	protein_coding	deleterious	probably_damaging
SCN5A	ENSG00000183873	chr3	38585811	G	A	synonymous_variant	LOW	protein_coding
RPSA	ENSG00000168028	chr3	39411651	A	G	splice_region_variant&synonymous_variant	LOW	protein_coding
ZNF620	ENSG00000177842	chr3	40515927	C	A	synonymous_variant	LOW	protein_coding
CTNNB1	ENSG00000168036	chr3	41236394	G	A	missense_variant	MODERATE	protein_coding	deleterious	possibly_damaging
NKTR	ENSG00000114857	chr3	42643958	G	A	missense_variant	MODERATE	protein_coding	deleterious	unknown
KLHL40	ENSG00000157119	chr3	42688615	T	A	missense_variant	MODERATE	protein_coding	tolerated	possibly_damaging
ABHD5	ENSG00000011198	chr3	43717681	G	T	missense_variant	MODERATE	protein_coding	deleterious	probably_damaging
SACM1L	ENSG00000211456	chr3	45719562	A	G	missense_variant	MODERATE	protein_coding	deleterious	probably_damaging
MYL3	ENSG00000160808	chr3	46860967	C	G	missense_variant	MODERATE	protein_coding	deleterious	possibly_damaging
SETD2	ENSG00000181555	chr3	47057322	A	G	synonymous_variant	LOW	protein_coding
PTPN23	ENSG00000076201	chr3	47413108	C	T	stop_gained	HIGH	protein_coding
MAP4	ENSG00000047849	chr3	47916095	G	A	missense_variant	MODERATE	protein_coding	tolerated	benign
MAP4	ENSG00000047849	chr3	47916228	G	A	synonymous_variant	LOW	protein_coding
SHISA5	ENSG00000164054	chr3	48501237	G	T	missense_variant	MODERATE	protein_coding	tolerated	probably_damaging
QRICH1	ENSG00000198218	chr3	49044405	G	T	synonymous_variant	LOW	protein_coding
USP19	ENSG00000172046	chr3	49114805	C	A	missense_variant	MODERATE	protein_coding	tolerated	benign
BSN	ENSG00000164061	chr3	49654036	G	T	missense_variant	MODERATE	protein_coding	deleterious	unknown
UBA7	ENSG00000182179	chr3	49813748	G	T	missense_variant	MODERATE	protein_coding	deleterious	possibly_damaging
RBM5	ENSG00000003756	chr3	50093744	G	C	missense_variant	MODERATE	protein_coding	deleterious	possibly_damaging
DCAF1	ENSG00000145041	chr3	51430143	G	T	missense_variant	MODERATE	protein_coding	deleterious	possibly_damaging
DCAF1	ENSG00000145041	chr3	51463143	G	T	missense_variant	MODERATE	protein_coding	deleterious	probably_damaging
DCAF1	ENSG00000145041	chr3	51470961	C	T	missense_variant	MODERATE	protein_coding	tolerated	benign
RAD54L2	ENSG00000164080	chr3	51630727	A	T	synonymous_variant	LOW	protein_coding
DUSP7	ENSG00000164086	chr3	52050964	T	C	missense_variant	MODERATE	protein_coding	deleterious	possibly_damaging
ALAS1	ENSG00000023330	chr3	52211480	C	A	missense_variant	MODERATE	protein_coding	tolerated	probably_damaging
PBRM1	ENSG00000163939	chr3	52579078	C	A	missense_variant	MODERATE	protein_coding	deleterious	probably_damaging
GLT8D1	ENSG00000016864	chr3	52697761	A	T	missense_variant	MODERATE	protein_coding	deleterious	probably_damaging
ITIH3	ENSG00000162267	chr3	52804001	C	A	missense_variant	MODERATE	protein_coding	deleterious	possibly_damaging
RP11-889D3.2	ENSG00000243572	chr3	55189136	C	A	non_coding_transcript_exon_variant&non_coding_transcript_variant	MODIFIER	lincRNA
SPATA12	ENSG00000186451	chr3	57074171	G	T	synonymous_variant	LOW	protein_coding
PXK	ENSG00000168297	chr3	58397091	C	A	missense_variant	MODERATE	protein_coding	deleterious	possibly_damaging
PDHB	ENSG00000168291	chr3	58429764	C	T	missense_variant	MODERATE	protein_coding	tolerated	probably_damaging
C3orf67	ENSG00000163689	chr3	58831869	A	T	stop_gained	HIGH	protein_coding
LINC00698	ENSG00000244342	chr3	63124946	G	T	non_coding_transcript_exon_variant&non_coding_transcript_variant	MODIFIER	lincRNA
ADAMTS9	ENSG00000163638	chr3	64596843	C	T	missense_variant	MODERATE	protein_coding	deleterious	probably_damaging
ADAMTS9	ENSG00000163638	chr3	64602211	G	T	stop_gained&splice_region_variant	HIGH	protein_coding
FRMD4B	ENSG00000114541	chr3	69193783	A	G	missense_variant	MODERATE	protein_coding	deleterious	possibly_damaging
FOXP1-AS1	ENSG00000244203	chr3	71305733	C	T	non_coding_transcript_exon_variant&non_coding_transcript_variant	MODIFIER	antisense
ROBO1	ENSG00000169855	chr3	78651897	G	T	missense_variant	MODERATE	protein_coding	tolerated	possibly_damaging
CBX5P1	ENSG00000241535	chr3	88095613	G	T	non_coding_transcript_exon_variant&non_coding_transcript_variant	MODIFIER	processed_pseudogene
PROS1	ENSG00000184500	chr3	93898470	G	T	missense_variant	MODERATE	protein_coding	tolerated	benign
NIT2	ENSG00000114021	chr3	100355198	T	C	missense_variant	MODERATE	protein_coding	tolerated	benign
NXPE3	ENSG00000144815	chr3	101821434	A	T	missense_variant	MODERATE	protein_coding	deleterious	possibly_damaging
NFKBIZ	ENSG00000144802	chr3	101853384	G	C	synonymous_variant	LOW	protein_coding
CD96	ENSG00000153283	chr3	111577525	G	T	missense_variant	MODERATE	protein_coding	tolerated	benign
ZBED2	ENSG00000177494	chr3	111593960	C	G	missense_variant	MODERATE	protein_coding	deleterious	possibly_damaging
USF3	ENSG00000176542	chr3	113659716	T	A	missense_variant	MODERATE	protein_coding	tolerated	benign
ATP6V1A	ENSG00000114573	chr3	113784328	T	C	synonymous_variant	LOW	protein_coding
ATP6V1A	ENSG00000114573	chr3	113798289	C	A	missense_variant	MODERATE	protein_coding	deleterious	probably_damaging
CCDC191	ENSG00000163617	chr3	114018794	G	T	synonymous_variant	LOW	protein_coding
QTRT2	ENSG00000151576	chr3	114076819	A	G	missense_variant	MODERATE	protein_coding	deleterious	benign
TIGIT	ENSG00000181847	chr3	114307983	C	A	missense_variant	MODERATE	protein_coding	deleterious	benign
MIR568	ENSG00000259976	chr3	114315662	G	A	non_coding_transcript_exon_variant&non_coding_transcript_variant	MODIFIER	3prime_overlapping_ncRNA
MIR568	ENSG00000259976	chr3	114316260	C	A	non_coding_transcript_exon_variant&non_coding_transcript_variant	MODIFIER	3prime_overlapping_ncRNA
MIR568	ENSG00000259976	chr3	114327884	G	A	non_coding_transcript_exon_variant&non_coding_transcript_variant	MODIFIER	3prime_overlapping_ncRNA
IGSF11	ENSG00000144847	chr3	118928638	G	C	missense_variant	MODERATE	protein_coding	deleterious	probably_damaging
GPR156	ENSG00000175697	chr3	120244083	T	C	missense_variant	MODERATE	protein_coding	deleterious	probably_damaging
FSTL1	ENSG00000163430	chr3	120399941	G	A	missense_variant	MODERATE	protein_coding	tolerated	benign
GTF2E1	ENSG00000153767	chr3	120776532	G	A	missense_variant	MODERATE	protein_coding	tolerated	benign
PARP9	ENSG00000138496	chr3	122536190	T	C	synonymous_variant	LOW	protein_coding
DTX3L	ENSG00000163840	chr3	122570660	G	C	missense_variant	MODERATE	protein_coding	deleterious	probably_damaging
DIRC2	ENSG00000138463	chr3	122879315	C	A	synonymous_variant	LOW	protein_coding
KALRN	ENSG00000160145	chr3	124430661	G	A	synonymous_variant	LOW	protein_coding
HEG1	ENSG00000173706	chr3	125012794	T	A	missense_variant	MODERATE	protein_coding	tolerated	benign
ZNF148	ENSG00000163848	chr3	125232683	A	G	synonymous_variant	LOW	protein_coding
OSBPL11	ENSG00000144909	chr3	125567527	G	A	synonymous_variant	LOW	protein_coding
ALDH1L1	ENSG00000144908	chr3	126158589	G	T	missense_variant	MODERATE	protein_coding	deleterious	probably_damaging
RAB7A	ENSG00000075785	chr3	128813340	A	G	missense_variant	MODERATE	protein_coding	deleterious	benign
NEK11	ENSG00000114670	chr3	131228554	G	A	missense_variant	MODERATE	protein_coding	deleterious	probably_damaging
PCCB	ENSG00000114054	chr3	136283903	G	T	missense_variant	MODERATE	protein_coding	deleterious	probably_damaging
ARMC8	ENSG00000114098	chr3	138284503	C	A	missense_variant	MODERATE	protein_coding	tolerated	probably_damaging
PIK3CB	ENSG00000051382	chr3	138691070	G	T	missense_variant	MODERATE	protein_coding	deleterious	probably_damaging
COPB2	ENSG00000184432	chr3	139373780	G	T	synonymous_variant	LOW	protein_coding
RASA2	ENSG00000155903	chr3	141555873	A	G	synonymous_variant	LOW	protein_coding
RASA2	ENSG00000155903	chr3	141555887	A	G	missense_variant	MODERATE	protein_coding	tolerated	benign
GYG1	ENSG00000163754	chr3	148996901	G	A	missense_variant	MODERATE	protein_coding	deleterious	probably_damaging
TSC22D2	ENSG00000196428	chr3	150411280	G	T	missense_variant	MODERATE	protein_coding	tolerated	benign
SELENOT	ENSG00000198843	chr3	150623133	A	G	synonymous_variant	LOW	protein_coding
MED12L	ENSG00000144893	chr3	151127933	G	A	missense_variant	MODERATE	protein_coding	tolerated	probably_damaging
IGSF10	ENSG00000152580	chr3	151437068	G	T	missense_variant	MODERATE	protein_coding	deleterious	possibly_damaging
IGSF10	ENSG00000152580	chr3	151457040	AATC	A	inframe_deletion	MODERATE	protein_coding
DHX36	ENSG00000174953	chr3	154324173	C	G	splice_donor_variant	HIGH	protein_coding
PTX3	ENSG00000163661	chr3	157442959	G	A	missense_variant	MODERATE	protein_coding	deleterious	probably_damaging
RP11-3P17.4	ENSG00000240567	chr3	161446982	C	A	non_coding_transcript_exon_variant&non_coding_transcript_variant	MODIFIER	lincRNA
OTOL1	ENSG00000182447	chr3	161503328	G	C	missense_variant	MODERATE	protein_coding	tolerated	unknown
GOLIM4	ENSG00000173905	chr3	168048328	C	T	synonymous_variant	LOW	protein_coding
RP11-379K17.4	ENSG00000239219	chr3	169948052	T	A	non_coding_transcript_exon_variant&non_coding_transcript_variant	MODIFIER	antisense
SLC7A14	ENSG00000013293	chr3	170486349	G	A	missense_variant	MODERATE	protein_coding	deleterious	probably_damaging
TNIK	ENSG00000154310	chr3	171066269	G	T	stop_gained	HIGH	protein_coding
TNIK	ENSG00000154310	chr3	171157571	C	G	missense_variant	MODERATE	protein_coding	deleterious	unknown
TNIK	ENSG00000154310	chr3	171175271	G	T	synonymous_variant	LOW	protein_coding
LINC01206	ENSG00000242512	chr3	182008677	C	A	non_coding_transcript_exon_variant&non_coding_transcript_variant	MODIFIER	lincRNA
ATP11B	ENSG00000058063	chr3	182880942	A	G	missense_variant	MODERATE	protein_coding	deleterious	probably_damaging
LAMP3	ENSG00000078081	chr3	183154217	A	G	missense_variant	MODERATE	protein_coding	tolerated	benign
LAMP3	ENSG00000078081	chr3	183154350	G	C	missense_variant	MODERATE	protein_coding	tolerated	benign
YEATS2	ENSG00000163872	chr3	183754153	G	A	missense_variant	MODERATE	protein_coding	deleterious	benign
THPO	ENSG00000090534	chr3	184372765	T	A	synonymous_variant	LOW	protein_coding
LIPH	ENSG00000163898	chr3	185533656	G	A	synonymous_variant	LOW	protein_coding
IGF2BP2	ENSG00000073792	chr3	185698308	C	T	synonymous_variant	LOW	protein_coding
CRYGS	ENSG00000213139	chr3	186538866	G	T	missense_variant	MODERATE	protein_coding	tolerated	benign
KNG1	ENSG00000113889	chr3	186717667	A	G	missense_variant	MODERATE	protein_coding	tolerated	benign
ST6GAL1	ENSG00000073849	chr3	187072901	T	A	missense_variant	MODERATE	protein_coding		benign
FLJ42393	ENSG00000279891	chr3	188179263	C	T	non_coding_transcript_exon_variant&non_coding_transcript_variant	MODIFIER	TEC
P3H2	ENSG00000090530	chr3	189974683	C	T	missense_variant&splice_region_variant	MODERATE	protein_coding	deleterious	possibly_damaging
RNF168	ENSG00000163961	chr3	196487545	C	T	missense_variant	MODERATE	protein_coding	deleterious	probably_damaging
WDR53	ENSG00000185798	chr3	196554486	A	G	missense_variant	MODERATE	protein_coding	deleterious	probably_damaging
RUBCN	ENSG00000145016	chr3	197681245	A	G	missense_variant	MODERATE	protein_coding	tolerated	possibly_damaging
ZNF595	ENSG00000272602	chr4	86897	A	T	missense_variant	MODERATE	protein_coding	tolerated	benign
ZNF141	ENSG00000131127	chr4	373260	A	C	synonymous_variant	LOW	protein_coding
HTT	ENSG00000197386	chr4	3132870	G	A	missense_variant	MODERATE	protein_coding	deleterious	benign
ZBTB49	ENSG00000168826	chr4	4299976	C	A	missense_variant	MODERATE	protein_coding	deleterious	possibly_damaging
CRMP1	ENSG00000072832	chr4	5825576	G	T	synonymous_variant	LOW	protein_coding
MAN2B2	ENSG00000013288	chr4	6614234	C	A	synonymous_variant	LOW	protein_coding
GRPEL1	ENSG00000109519	chr4	7061117	A	G	synonymous_variant	LOW	protein_coding
SORCS2	ENSG00000184985	chr4	7725212	G	A	synonymous_variant	LOW	protein_coding
ZNF518B	ENSG00000178163	chr4	10444011	G	T	missense_variant	MODERATE	protein_coding	deleterious	probably_damaging
ZNF518B	ENSG00000178163	chr4	10445737	C	A	missense_variant	MODERATE	protein_coding	deleterious	probably_damaging
BOD1L1	ENSG00000038219	chr4	13600901	G	T	missense_variant	MODERATE	protein_coding	deleterious	probably_damaging
PACRGL	ENSG00000163138	chr4	20704783	G	A	missense_variant	MODERATE	protein_coding	deleterious	probably_damaging
RBPJ	ENSG00000168214	chr4	26430758	C	A	synonymous_variant	LOW	protein_coding
NWD2	ENSG00000174145	chr4	37446603	G	A	missense_variant	MODERATE	protein_coding	deleterious	benign
NWD2	ENSG00000174145	chr4	37446901	G	T	missense_variant	MODERATE	protein_coding	deleterious	probably_damaging
PGM2	ENSG00000169299	chr4	37847256	C	A	missense_variant	MODERATE	protein_coding	tolerated	benign
FAM114A1	ENSG00000197712	chr4	38905622	C	A	missense_variant	MODERATE	protein_coding	tolerated	benign
RFC1	ENSG00000035928	chr4	39306604	G	T	synonymous_variant	LOW	protein_coding
PDS5A	ENSG00000121892	chr4	39873077	T	C	missense_variant	MODERATE	protein_coding	deleterious	probably_damaging
N4BP2	ENSG00000078177	chr4	40097490	C	A	synonymous_variant	LOW	protein_coding
NSUN7	ENSG00000179299	chr4	40808458	A	G	missense_variant	MODERATE	protein_coding	tolerated	benign
NSUN7	ENSG00000179299	chr4	40808500	A	G	missense_variant	MODERATE	protein_coding	tolerated	possibly_damaging
UCHL1	ENSG00000154277	chr4	41261878	C	A	splice_region_variant&synonymous_variant	LOW	protein_coding
FRYL	ENSG00000075539	chr4	48499447	C	A	missense_variant	MODERATE	protein_coding	tolerated	benign
RP11-231C18.3	ENSG00000282278	chr4	53425874	G	A	missense_variant&splice_region_variant	MODERATE	protein_coding	deleterious	probably_damaging
CHIC2	ENSG00000109220	chr4	54064234	G	A	missense_variant	MODERATE	protein_coding	tolerated	benign
SRD5A3	ENSG00000128039	chr4	55364144	CGA	C	frameshift_variant	HIGH	protein_coding
CEP135	ENSG00000174799	chr4	55965673	C	T	synonymous_variant	LOW	protein_coding
NOA1	ENSG00000084092	chr4	56973935	G	C	stop_gained	HIGH	protein_coding
IGFBP7-AS1	ENSG00000245067	chr4	57188169	G	T	splice_acceptor_variant&non_coding_transcript_variant	HIGH	antisense
IGFBP7-AS1	ENSG00000245067	chr4	57201493	A	G	non_coding_transcript_exon_variant&non_coding_transcript_variant	MODIFIER	antisense
STAP1	ENSG00000035720	chr4	67581339	G	T	missense_variant	MODERATE	protein_coding	deleterious	probably_damaging
STAP1	ENSG00000035720	chr4	67581401	C	T	stop_gained	HIGH	protein_coding
ODAM	ENSG00000109205	chr4	70198083	C	A	missense_variant	MODERATE	protein_coding	deleterious	possibly_damaging
ODAM	ENSG00000109205	chr4	70198107	G	A	missense_variant	MODERATE	protein_coding	tolerated	possibly_damaging
SMR3A	ENSG00000109208	chr4	70366811	G	T	synonymous_variant	LOW	protein_coding
OPRPN	ENSG00000171199	chr4	70409548	T	C	missense_variant	MODERATE	protein_coding	tolerated	benign
MUC7	ENSG00000171195	chr4	70481120	C	A	missense_variant	MODERATE	protein_coding	tolerated	benign
MUC7	ENSG00000171195	chr4	70481705	G	T	missense_variant	MODERATE	protein_coding	deleterious	unknown
MUC7	ENSG00000171195	chr4	70481798	G	T	missense_variant	MODERATE	protein_coding	tolerated	unknown
AMBN	ENSG00000178522	chr4	70601481	C	T	stop_gained	HIGH	protein_coding
MOB1B	ENSG00000173542	chr4	70959010	G	C	missense_variant	MODERATE	protein_coding	deleterious	possibly_damaging
ADAMTS3	ENSG00000156140	chr4	72312374	C	T	missense_variant	MODERATE	protein_coding	deleterious	probably_damaging
RP11-542G1.3	ENSG00000251383	chr4	75361977	C	T	non_coding_transcript_exon_variant&non_coding_transcript_variant	MODIFIER	lincRNA
RP11-542G1.3	ENSG00000251383	chr4	75362107	T	C	non_coding_transcript_exon_variant&non_coding_transcript_variant	MODIFIER	lincRNA
USO1	ENSG00000138768	chr4	75799677	G	A	missense_variant	MODERATE	protein_coding	tolerated	benign
NAAA	ENSG00000138744	chr4	75921070	A	G	synonymous_variant	LOW	protein_coding
STBD1	ENSG00000118804	chr4	76309755	G	A	missense_variant	MODERATE	protein_coding	tolerated	benign
BMP2K	ENSG00000138756	chr4	78844985	G	T	missense_variant	MODERATE	protein_coding	tolerated	probably_damaging
ANTXR2	ENSG00000163297	chr4	80018899	C	T	missense_variant&splice_region_variant	MODERATE	protein_coding	deleterious	probably_damaging
ANTXR2	ENSG00000163297	chr4	80018966	C	T	missense_variant	MODERATE	protein_coding	tolerated	probably_damaging
PRDM8	ENSG00000152784	chr4	80200103	G	T	missense_variant	MODERATE	protein_coding	deleterious	possibly_damaging
HELQ	ENSG00000163312	chr4	83453385	T	A	missense_variant	MODERATE	protein_coding	deleterious	benign
NUDT9	ENSG00000170502	chr4	87441885	C	A	missense_variant	MODERATE	protein_coding	deleterious	probably_damaging
HERC6	ENSG00000138642	chr4	88431287	C	A	stop_gained	HIGH	protein_coding
GRID2	ENSG00000152208	chr4	93772282	G	T	missense_variant	MODERATE	protein_coding	tolerated	probably_damaging
SMARCAD1	ENSG00000163104	chr4	94252914	T	C	synonymous_variant	LOW	protein_coding
NFKB1	ENSG00000109320	chr4	102577037	G	T	missense_variant&splice_region_variant	MODERATE	protein_coding	deleterious	benign
NFKB1	ENSG00000109320	chr4	102612528	G	T	missense_variant	MODERATE	protein_coding	tolerated	benign
TET2	ENSG00000168769	chr4	105235549	A	T	missense_variant	MODERATE	protein_coding	deleterious	benign
TET2	ENSG00000168769	chr4	105275285	C	T	missense_variant	MODERATE	protein_coding	deleterious	possibly_damaging
TET2	ENSG00000168769	chr4	105275466	G	T	missense_variant	MODERATE	protein_coding	tolerated	benign
TET2	ENSG00000168769	chr4	105276439	T	C	missense_variant	MODERATE	protein_coding	deleterious	probably_damaging
PAPSS1	ENSG00000138801	chr4	107631803	G	A	stop_gained	HIGH	protein_coding
SEC24B	ENSG00000138802	chr4	109463354	T	C	missense_variant	MODERATE	protein_coding	deleterious	benign
SEC24B	ENSG00000138802	chr4	109530354	G	A	missense_variant	MODERATE	protein_coding	deleterious	probably_damaging
CASP6	ENSG00000138794	chr4	109689545	C	T	missense_variant	MODERATE	protein_coding	tolerated	possibly_damaging
ALPK1	ENSG00000073331	chr4	112438514	G	T	missense_variant	MODERATE	protein_coding	deleterious	probably_damaging
RP11-119H12.3	ENSG00000250500	chr4	112797467	G	T	non_coding_transcript_exon_variant&non_coding_transcript_variant	MODIFIER	processed_pseudogene
RP11-384K6.6	ENSG00000260404	chr4	118630461	TC	T	non_coding_transcript_exon_variant&non_coding_transcript_variant	MODIFIER	processed_transcript
SYNPO2	ENSG00000172403	chr4	119023493	A	T	missense_variant	MODERATE	protein_coding	deleterious	probably_damaging
KIAA1109	ENSG00000138688	chr4	122344546	T	C	synonymous_variant	LOW	protein_coding
LINC01091	ENSG00000249464	chr4	123666417	C	A	non_coding_transcript_exon_variant&non_coding_transcript_variant	MODIFIER	lincRNA
ANKRD50	ENSG00000151458	chr4	124671263	T	C	missense_variant	MODERATE	protein_coding	tolerated	possibly_damaging
FAT4	ENSG00000196159	chr4	125415723	G	C	missense_variant	MODERATE	protein_coding	deleterious	probably_damaging
RP11-362F19.1	ENSG00000248810	chr4	141321260	G	C	non_coding_transcript_exon_variant&non_coding_transcript_variant	MODIFIER	lincRNA
RP11-362F19.1	ENSG00000248810	chr4	141321316	G	T	non_coding_transcript_exon_variant&non_coding_transcript_variant	MODIFIER	lincRNA
OTUD4	ENSG00000164164	chr4	145159609	T	C	missense_variant	MODERATE	protein_coding	deleterious	benign
ARHGAP10	ENSG00000071205	chr4	148063172	G	A	missense_variant	MODERATE	protein_coding	tolerated	benign
LRBA	ENSG00000198589	chr4	150828525	TC	T	frameshift_variant	HIGH	protein_coding
RPS3A	ENSG00000145425	chr4	151103005	A	G	synonymous_variant	LOW	protein_coding
KIAA0922	ENSG00000121210	chr4	153556981	G	T	missense_variant	MODERATE	protein_coding	deleterious	probably_damaging
KIAA0922	ENSG00000121210	chr4	153556995	C	T	synonymous_variant	LOW	protein_coding
RAPGEF2	ENSG00000109756	chr4	159343019	TG	T	frameshift_variant	HIGH	protein_coding
GK3P	ENSG00000229894	chr4	165278012	C	A	missense_variant	MODERATE	protein_coding	tolerated	benign
DDX60L	ENSG00000181381	chr4	168422606	T	C	missense_variant	MODERATE	protein_coding	deleterious	probably_damaging
CLCN3	ENSG00000109572	chr4	169689202	G	C	missense_variant	MODERATE	protein_coding	deleterious	probably_damaging
CDKN2AIP	ENSG00000168564	chr4	183446611	A	T	missense_variant	MODERATE	protein_coding	deleterious	unknown
ACSL1	ENSG00000151726	chr4	184757140	G	T	synonymous_variant	LOW	protein_coding
TLR3	ENSG00000164342	chr4	186076852	C	G	missense_variant	MODERATE	protein_coding	tolerated	benign
FAT1	ENSG00000083857	chr4	186618116	C	A	missense_variant	MODERATE	protein_coding	deleterious	possibly_damaging
EXOC3	ENSG00000180104	chr5	453730	A	T	missense_variant	MODERATE	protein_coding	deleterious	probably_damaging
RP11-43F13.1	ENSG00000188002	chr5	1599497	G	A	non_coding_transcript_exon_variant&non_coding_transcript_variant	MODIFIER	processed_transcript
ICE1	ENSG00000164151	chr5	5460548	G	C	missense_variant	MODERATE	protein_coding	tolerated	benign
RP11-404K5.2	ENSG00000205976	chr5	7302251	G	A	non_coding_transcript_exon_variant&non_coding_transcript_variant	MODIFIER	unprocessed_pseudogene
FASTKD3	ENSG00000124279	chr5	7867204	T	C	missense_variant	MODERATE	protein_coding	tolerated	benign
MIR4458HG	ENSG00000247516	chr5	8461568	A	G	non_coding_transcript_exon_variant&non_coding_transcript_variant	MODIFIER	lincRNA
DNAH5	ENSG00000039139	chr5	13793669	C	T	synonymous_variant	LOW	protein_coding
DNAH5	ENSG00000039139	chr5	13859582	TG	T	frameshift_variant	HIGH	protein_coding
ZFR	ENSG00000056097	chr5	32406960	C	T	synonymous_variant	LOW	protein_coding
CTD-2218G20.2	ENSG00000248279	chr5	32950213	C	A	non_coding_transcript_exon_variant&non_coding_transcript_variant	MODIFIER	lincRNA
IL7R	ENSG00000168685	chr5	35876132	G	A	synonymous_variant	LOW	protein_coding
SLC1A3	ENSG00000079215	chr5	36629493	C	T	synonymous_variant	LOW	protein_coding
SLC1A3	ENSG00000079215	chr5	36629535	G	C	missense_variant	MODERATE	protein_coding	deleterious	possibly_damaging
NIPBL	ENSG00000164190	chr5	37022063	C	T	missense_variant	MODERATE	protein_coding	deleterious	probably_damaging
C5orf42	ENSG00000197603	chr5	37125363	T	C	missense_variant	MODERATE	protein_coding	deleterious	probably_damaging
FYB	ENSG00000082074	chr5	39201892	G	A	missense_variant	MODERATE	protein_coding	deleterious	probably_damaging
DAB2	ENSG00000153071	chr5	39377225	A	G	missense_variant	MODERATE	protein_coding	deleterious	possibly_damaging
PTGER4	ENSG00000171522	chr5	40691818	G	A	missense_variant	MODERATE	protein_coding	tolerated	benign
CARD6	ENSG00000132357	chr5	40854097	G	T	missense_variant	MODERATE	protein_coding	tolerated	benign
C6	ENSG00000039537	chr5	41172336	C	T	missense_variant	MODERATE	protein_coding	tolerated	benign
DHX29	ENSG00000067248	chr5	55262899	C	A	missense_variant	MODERATE	protein_coding	tolerated	benign
IL31RA	ENSG00000164509	chr5	55910630	G	T	stop_gained	HIGH	protein_coding
MIER3	ENSG00000155545	chr5	56930706	C	A	stop_gained	HIGH	protein_coding
PART1	ENSG00000152931	chr5	60523338	C	T	non_coding_transcript_exon_variant&non_coding_transcript_variant	MODIFIER	lincRNA
PART1	ENSG00000152931	chr5	60523442	T	C	non_coding_transcript_exon_variant&non_coding_transcript_variant	MODIFIER	lincRNA
CTD-2016O11.1	ENSG00000248846	chr5	66206386	C	A	non_coding_transcript_exon_variant&non_coding_transcript_variant	MODIFIER	lincRNA
MCCC2	ENSG00000131844	chr5	71649162	G	T	missense_variant	MODERATE	protein_coding	deleterious	possibly_damaging
TNPO1	ENSG00000083312	chr5	72891886	C	A	missense_variant	MODERATE	protein_coding	deleterious	probably_damaging
FCHO2	ENSG00000157107	chr5	73063848	C	T	synonymous_variant	LOW	protein_coding
LINC01331	ENSG00000248673	chr5	74476391	C	T	non_coding_transcript_exon_variant&non_coding_transcript_variant	MODIFIER	lincRNA
HMGCR	ENSG00000113161	chr5	75355166	A	T	synonymous_variant	LOW	protein_coding
PDE8B	ENSG00000113231	chr5	77413297	G	T	missense_variant	MODERATE	protein_coding	deleterious	possibly_damaging
AP3B1	ENSG00000132842	chr5	78110296	C	G	missense_variant	MODERATE	protein_coding	deleterious	benign
DMGDH	ENSG00000132837	chr5	79044552	C	T	missense_variant&splice_region_variant	MODERATE	protein_coding	deleterious	probably_damaging
CMYA5	ENSG00000164309	chr5	79731113	G	C	missense_variant	MODERATE	protein_coding	tolerated	benign
CMYA5	ENSG00000164309	chr5	79731208	A	G	missense_variant	MODERATE	protein_coding	tolerated	benign
SERINC5	ENSG00000164300	chr5	80143681	G	T	synonymous_variant	LOW	protein_coding
ANKRD34B	ENSG00000189127	chr5	80559041	A	G	missense_variant	MODERATE	protein_coding	tolerated	benign
VCAN	ENSG00000038427	chr5	83540141	C	T	stop_gained	HIGH	protein_coding
ADGRV1	ENSG00000164199	chr5	90635114	T	C	splice_region_variant&synonymous_variant	LOW	protein_coding
ADGRV1	ENSG00000164199	chr5	90690901	C	A	missense_variant	MODERATE	protein_coding	tolerated	benign
MCTP1	ENSG00000175471	chr5	94894793	G	A	synonymous_variant	LOW	protein_coding
CAST	ENSG00000153113	chr5	96741289	T	A	synonymous_variant	LOW	protein_coding
ERAP2	ENSG00000164308	chr5	96889244	A	T	synonymous_variant	LOW	protein_coding
ERAP2	ENSG00000164308	chr5	96896448	C	T	missense_variant	MODERATE	protein_coding	tolerated	benign
ERAP2	ENSG00000164308	chr5	96909069	C	T	synonymous_variant	LOW	protein_coding
LNPEP	ENSG00000113441	chr5	97024589	T	A	missense_variant	MODERATE	protein_coding	deleterious	probably_damaging
CHD1	ENSG00000153922	chr5	98872447	G	T	missense_variant	MODERATE	protein_coding	tolerated	benign
PAM	ENSG00000145730	chr5	103029036	C	A	missense_variant	MODERATE	protein_coding	tolerated	unknown
MAN2A1	ENSG00000112893	chr5	109713593	C	A	stop_gained	HIGH	protein_coding
MAN2A1	ENSG00000112893	chr5	109819826	A	T	missense_variant	MODERATE	protein_coding	tolerated	benign
RP11-492A10.1	ENSG00000246316	chr5	114663071	A	T	non_coding_transcript_exon_variant&non_coding_transcript_variant	MODIFIER	antisense
SNX2	ENSG00000205302	chr5	122826093	A	G	missense_variant	MODERATE	protein_coding	tolerated	probably_damaging
CTC-369A16.2	ENSG00000251421	chr5	124395848	G	T	non_coding_transcript_exon_variant&non_coding_transcript_variant	MODIFIER	lincRNA
FBN2	ENSG00000138829	chr5	128334733	G	C	missense_variant	MODERATE	protein_coding	tolerated	benign
CTC-432M15.3	ENSG00000273217	chr5	131439672	T	G	synonymous_variant	LOW	protein_coding
HSPA4	ENSG00000170606	chr5	133104380	G	A	missense_variant	MODERATE	protein_coding	tolerated	benign
H2AFY	ENSG00000113648	chr5	135370112	G	T	missense_variant	MODERATE	protein_coding	deleterious	probably_damaging
CTC-321K16.4	ENSG00000251045	chr5	135649661	C	G	non_coding_transcript_exon_variant&non_coding_transcript_variant	MODIFIER	lincRNA
CTC-321K16.4	ENSG00000251045	chr5	135650405	A	G	non_coding_transcript_exon_variant&non_coding_transcript_variant	MODIFIER	lincRNA
NPY6R	ENSG00000226306	chr5	137808149	G	T	non_coding_transcript_exon_variant&non_coding_transcript_variant	MODIFIER	processed_transcript
NPY6R	ENSG00000226306	chr5	137809131	A	G	non_coding_transcript_exon_variant&non_coding_transcript_variant	MODIFIER	processed_transcript
FAM13B	ENSG00000031003	chr5	137962437	G	A	synonymous_variant	LOW	protein_coding
BRD8	ENSG00000112983	chr5	138160128	T	C	missense_variant	MODERATE	protein_coding	tolerated	benign
BRD8	ENSG00000112983	chr5	138164358	G	T	missense_variant	MODERATE	protein_coding	tolerated	benign
KDM3B	ENSG00000120733	chr5	138386036	A	G	synonymous_variant	LOW	protein_coding
KDM3B	ENSG00000120733	chr5	138386066	G	C	missense_variant	MODERATE	protein_coding	tolerated	benign
ETF1	ENSG00000120705	chr5	138508781	G	T	synonymous_variant	LOW	protein_coding
ETF1	ENSG00000120705	chr5	138511512	G	T	synonymous_variant	LOW	protein_coding
HSPA9	ENSG00000113013	chr5	138557875	G	T	missense_variant	MODERATE	protein_coding	deleterious	probably_damaging
AC034243.1	ENSG00000253404	chr5	138744442	A	G	non_coding_transcript_exon_variant&non_coding_transcript_variant	MODIFIER	antisense
SIL1	ENSG00000120725	chr5	139051015	C	T	synonymous_variant	LOW	protein_coding
MATR3	ENSG00000015479	chr5	139318924	C	G	missense_variant	MODERATE	protein_coding	tolerated	benign
MATR3	ENSG00000015479	chr5	139322718	A	T	missense_variant	MODERATE	protein_coding	tolerated	benign
PAIP2	ENSG00000120727	chr5	139363830	G	A	missense_variant	MODERATE	protein_coding	tolerated	benign
TMEM173	ENSG00000184584	chr5	139476319	G	T	missense_variant	MODERATE	protein_coding	deleterious	probably_damaging
UBE2D2	ENSG00000131508	chr5	139614958	T	A	missense_variant	MODERATE	protein_coding	deleterious	probably_damaging
PFDN1	ENSG00000113068	chr5	140300486	C	T	missense_variant	MODERATE	protein_coding	tolerated	benign
ANKHD1	ENSG00000131503	chr5	140526000	G	A	synonymous_variant	LOW	protein_coding
ANKHD1	ENSG00000131503	chr5	140529321	G	C	missense_variant	MODERATE	protein_coding	tolerated	possibly_damaging
TMCO6	ENSG00000113119	chr5	140639836	C	A	synonymous_variant	LOW	protein_coding
IK	ENSG00000113141	chr5	140653961	G	T	missense_variant	MODERATE	protein_coding	deleterious	probably_damaging
IK	ENSG00000113141	chr5	140659776	T	C	synonymous_variant	LOW	protein_coding
ZMAT2	ENSG00000146007	chr5	140705692	A	G	missense_variant	MODERATE	protein_coding	tolerated	benign
ZMAT2	ENSG00000146007	chr5	140705746	A	G	missense_variant	MODERATE	protein_coding	tolerated	benign
PCDHAC2	ENSG00000243232	chr5	140982515	C	A	missense_variant	MODERATE	protein_coding	tolerated	benign
PCDHB1	ENSG00000171815	chr5	141051751	C	A	stop_gained	HIGH	protein_coding
DIAPH1	ENSG00000131504	chr5	141527632	C	A	missense_variant	MODERATE	protein_coding	deleterious	probably_damaging
DIAPH1	ENSG00000131504	chr5	141574112	C	A	missense_variant	MODERATE	protein_coding	tolerated	unknown
FCHSD1	ENSG00000197948	chr5	141644914	G	T	missense_variant	MODERATE	protein_coding	tolerated	benign
ARAP3	ENSG00000120318	chr5	141654354	C	A	missense_variant	MODERATE	protein_coding	deleterious	probably_damaging
ARAP3	ENSG00000120318	chr5	141669992	G	T	missense_variant	MODERATE	protein_coding	tolerated	benign
ARHGAP26	ENSG00000145819	chr5	143207246	G	A	missense_variant	MODERATE	protein_coding	tolerated	benign
RBM27	ENSG00000091009	chr5	146261610	G	T	missense_variant	MODERATE	protein_coding	deleterious	probably_damaging
DPYSL3	ENSG00000113657	chr5	147405694	C	T	missense_variant	MODERATE	protein_coding	deleterious	probably_damaging
RP11-373N22.3	ENSG00000247199	chr5	148378767	C	A	non_coding_transcript_exon_variant&non_coding_transcript_variant	MODIFIER	antisense
CARMN	ENSG00000249669	chr5	149421036	TC	T	non_coding_transcript_exon_variant&non_coding_transcript_variant	MODIFIER	lincRNA
PDE6A	ENSG00000132915	chr5	149867781	C	T	missense_variant	MODERATE	protein_coding	tolerated	benign
ANXA6	ENSG00000197043	chr5	151126472	C	A	missense_variant	MODERATE	protein_coding	deleterious	possibly_damaging
FAT2	ENSG00000086570	chr5	151567655	C	A	missense_variant	MODERATE	protein_coding	tolerated	possibly_damaging
G3BP1	ENSG00000145907	chr5	151800836	T	C	synonymous_variant	LOW	protein_coding
LARP1	ENSG00000155506	chr5	154795209	G	C	missense_variant	MODERATE	protein_coding	deleterious	probably_damaging
GEMIN5	ENSG00000082516	chr5	154911865	T	C	missense_variant	MODERATE	protein_coding	deleterious	probably_damaging
KIF4B	ENSG00000226650	chr5	155014012	C	A	stop_gained	HIGH	protein_coding
HAVCR2	ENSG00000135077	chr5	157106640	C	T	synonymous_variant	LOW	protein_coding
CLINT1	ENSG00000113282	chr5	157787743	C	T	missense_variant	MODERATE	protein_coding	tolerated	probably_damaging
AC011343.1	ENSG00000253311	chr5	159778662	T	A	non_coding_transcript_exon_variant&non_coding_transcript_variant	MODIFIER	lincRNA
AC011343.1	ENSG00000253311	chr5	159868545	C	A	non_coding_transcript_exon_variant&non_coding_transcript_variant	MODIFIER	lincRNA
MIR3142HG	ENSG00000253522	chr5	160486561	G	T	non_coding_transcript_exon_variant&non_coding_transcript_variant	MODIFIER	lincRNA
SLIT3	ENSG00000184347	chr5	168753052	C	A	missense_variant	MODERATE	protein_coding	tolerated	benign
DOCK2	ENSG00000134516	chr5	170076020	G	T	missense_variant	MODERATE	protein_coding	deleterious	benign
DOCK2	ENSG00000134516	chr5	170076054	G	T	missense_variant	MODERATE	protein_coding	tolerated	possibly_damaging
KCNMB1	ENSG00000145936	chr5	170378841	G	C	missense_variant	MODERATE	protein_coding	tolerated	benign
CPEB4	ENSG00000113742	chr5	173953231	G	T	missense_variant	MODERATE	protein_coding	deleterious	possibly_damaging
TSPAN17	ENSG00000048140	chr5	176652910	A	G	synonymous_variant	LOW	protein_coding
RP11-1277A3.2	ENSG00000246596	chr5	177632224	C	G	non_coding_transcript_exon_variant&non_coding_transcript_variant	MODIFIER	processed_transcript
CLK4	ENSG00000113240	chr5	178613535	A	G	missense_variant	MODERATE	protein_coding	deleterious	probably_damaging
CANX	ENSG00000127022	chr5	179716263	C	G	missense_variant	MODERATE	protein_coding	tolerated	benign
IRF4	ENSG00000137265	chr6	394869	G	T	missense_variant	MODERATE	protein_coding	deleterious	probably_damaging
GMDS-AS1	ENSG00000250903	chr6	2398654	C	A	non_coding_transcript_exon_variant&non_coding_transcript_variant	MODIFIER	lincRNA
SSR1	ENSG00000124783	chr6	7297968	C	A	synonymous_variant	LOW	protein_coding
DSP	ENSG00000096696	chr6	7583320	G	A	missense_variant	MODERATE	protein_coding	deleterious	probably_damaging
ERVFRD-1	ENSG00000244476	chr6	11105175	A	G	missense_variant	MODERATE	protein_coding	deleterious	probably_damaging
NEDD9	ENSG00000111859	chr6	11185589	A	G	missense_variant	MODERATE	protein_coding	tolerated	benign
HIVEP1	ENSG00000095951	chr6	12121373	A	T	missense_variant	MODERATE	protein_coding	tolerated	benign
HIVEP1	ENSG00000095951	chr6	12122441	A	G	synonymous_variant	LOW	protein_coding
HIVEP1	ENSG00000095951	chr6	12122758	C	A	missense_variant	MODERATE	protein_coding	deleterious	probably_damaging
HIVEP1	ENSG00000095951	chr6	12163905	G	T	missense_variant	MODERATE	protein_coding	deleterious	possibly_damaging
RANBP9	ENSG00000010017	chr6	13637911	G	GA	frameshift_variant	HIGH	protein_coding
JARID2	ENSG00000008083	chr6	15468592	G	A	missense_variant	MODERATE	protein_coding	tolerated	possibly_damaging
GMPR	ENSG00000137198	chr6	16254571	G	A	missense_variant	MODERATE	protein_coding	tolerated	possibly_damaging
RP1-242N11.1	ENSG00000283408	chr6	18673956	C	A	non_coding_transcript_exon_variant&non_coding_transcript_variant	MODIFIER	lincRNA
CDKAL1	ENSG00000145996	chr6	20548631	G	T	missense_variant	MODERATE	protein_coding	deleterious	probably_damaging
SOX4	ENSG00000124766	chr6	21594879	G	A	synonymous_variant	LOW	protein_coding
KIAA0319	ENSG00000137261	chr6	24596571	C	A	missense_variant	MODERATE	protein_coding	deleterious	possibly_damaging
C6orf229	ENSG00000260286	chr6	24798616	T	C	missense_variant	MODERATE	protein_coding	tolerated	benign
AL078584.1	ENSG00000283467	chr6	24848140	T	G	missense_variant	MODERATE	protein_coding	deleterious	possibly_damaging
CARMIL1	ENSG00000079691	chr6	25520281	G	T	missense_variant	MODERATE	protein_coding	deleterious	probably_damaging
BTN2A1	ENSG00000112763	chr6	26468300	G	A	synonymous_variant	LOW	protein_coding
ZNF184	ENSG00000096654	chr6	27452043	C	G	missense_variant	MODERATE	protein_coding	tolerated	probably_damaging
ZNF184	ENSG00000096654	chr6	27452141	G	T	missense_variant	MODERATE	protein_coding	deleterious	probably_damaging
OR2B6	ENSG00000124657	chr6	27958075	G	T	stop_gained	HIGH	protein_coding
ZKSCAN8	ENSG00000198315	chr6	28153121	C	T	missense_variant	MODERATE	protein_coding	tolerated	benign
ZNF192P1	ENSG00000226314	chr6	28166571	C	A	non_coding_transcript_exon_variant&non_coding_transcript_variant	MODIFIER	processed_transcript
ZKSCAN4	ENSG00000187626	chr6	28246969	C	G	missense_variant&splice_region_variant	MODERATE	protein_coding	deleterious	probably_damaging
RPS10	ENSG00000124614	chr6	34424777	T	C	missense_variant	MODERATE	protein_coding	deleterious	possibly_damaging
SCUBE3	ENSG00000146197	chr6	35245956	C	A	missense_variant	MODERATE	protein_coding	deleterious	probably_damaging
ZNF76	ENSG00000065029	chr6	35290289	C	A	synonymous_variant	LOW	protein_coding
DNAH8	ENSG00000124721	chr6	38852701	T	C	missense_variant	MODERATE	protein_coding	deleterious	probably_damaging
APOBEC2	ENSG00000124701	chr6	41061366	G	T	missense_variant	MODERATE	protein_coding	deleterious	possibly_damaging
ADCY10P1	ENSG00000161912	chr6	41123092	C	A	non_coding_transcript_exon_variant&non_coding_transcript_variant	MODIFIER	processed_transcript
C6orf132	ENSG00000188112	chr6	42107065	G	A	missense_variant	MODERATE	protein_coding	tolerated	possibly_damaging
KLHDC3	ENSG00000124702	chr6	43019133	T	G	missense_variant	MODERATE	protein_coding	tolerated	benign
RP11-344J7.2	ENSG00000223469	chr6	43852232	C	A	non_coding_transcript_exon_variant&non_coding_transcript_variant	MODIFIER	lincRNA
PLA2G7	ENSG00000146070	chr6	46704628	T	C	missense_variant	MODERATE	protein_coding	tolerated	benign
PLA2G7	ENSG00000146070	chr6	46704673	A	C	missense_variant	MODERATE	protein_coding	deleterious	probably_damaging
ICK	ENSG00000112144	chr6	53011858	G	T	missense_variant	MODERATE	protein_coding	deleterious	benign
ICK	ENSG00000112144	chr6	53018340	G	A	missense_variant	MODERATE	protein_coding	deleterious	probably_damaging
GCM1	ENSG00000137270	chr6	53130803	C	T	splice_region_variant&synonymous_variant	LOW	protein_coding
GCLC	ENSG00000001084	chr6	53508604	TC	T	frameshift_variant	HIGH	protein_coding
PHF3	ENSG00000118482	chr6	63713358	T	A	missense_variant	MODERATE	protein_coding	deleterious	possibly_damaging
LMBRD1	ENSG00000168216	chr6	69701468	TTC	T	frameshift_variant	HIGH	protein_coding
CD109	ENSG00000156535	chr6	73781257	A	T	splice_acceptor_variant	HIGH	protein_coding
CD109	ENSG00000156535	chr6	73781261	A	G	splice_region_variant&synonymous_variant	LOW	protein_coding
PHIP	ENSG00000146247	chr6	79015154	A	G	synonymous_variant	LOW	protein_coding
BCKDHB	ENSG00000083123	chr6	80168951	C	A	missense_variant	MODERATE	protein_coding	deleterious	probably_damaging
FAM46A	ENSG00000112773	chr6	81750222	A	C	missense_variant	MODERATE	protein_coding	tolerated	possibly_damaging
RP11-30P6.6	ENSG00000234155	chr6	85388106	G	T	non_coding_transcript_exon_variant&non_coding_transcript_variant	MODIFIER	lincRNA
RP11-30P6.6	ENSG00000234155	chr6	85388260	G	T	non_coding_transcript_exon_variant&non_coding_transcript_variant	MODIFIER	lincRNA
ORC3	ENSG00000135336	chr6	87663027	A	C	synonymous_variant	LOW	protein_coding
MDN1	ENSG00000112159	chr6	89686927	C	A	missense_variant	MODERATE	protein_coding	tolerated	benign
MDN1	ENSG00000112159	chr6	89715747	T	A	missense_variant	MODERATE	protein_coding	deleterious	probably_damaging
CASP8AP2	ENSG00000118412	chr6	89862752	A	C	missense_variant	MODERATE	protein_coding	deleterious	probably_damaging
UFL1	ENSG00000014123	chr6	96536323	C	A	synonymous_variant	LOW	protein_coding
FBXL4	ENSG00000112234	chr6	98880593	C	T	missense_variant	MODERATE	protein_coding	deleterious	possibly_damaging
SLC16A10	ENSG00000112394	chr6	111177287	G	T	missense_variant	MODERATE	protein_coding	deleterious	probably_damaging
TBPL1	ENSG00000028839	chr6	133987020	A	G	missense_variant	MODERATE	protein_coding	deleterious	benign
MYB	ENSG00000118513	chr6	135190307	G	T	missense_variant	MODERATE	protein_coding	deleterious	probably_damaging
NHSL1	ENSG00000135540	chr6	138431578	C	A	missense_variant	MODERATE	protein_coding	tolerated	benign
LINC01625	ENSG00000238099	chr6	139470275	G	C	non_coding_transcript_exon_variant&non_coding_transcript_variant	MODIFIER	lincRNA
HIVEP2	ENSG00000010818	chr6	142773804	TG	T	frameshift_variant	HIGH	protein_coding
RP1-111D6.5	ENSG00000283608	chr6	149247034	C	T	non_coding_transcript_exon_variant&non_coding_transcript_variant	MODIFIER	lincRNA
RP1-111D6.5	ENSG00000283608	chr6	149247038	C	T	non_coding_transcript_exon_variant&non_coding_transcript_variant	MODIFIER	lincRNA
TAB2	ENSG00000055208	chr6	149378539	A	G	synonymous_variant	LOW	protein_coding
PPIL4	ENSG00000131013	chr6	149512210	T	A	missense_variant	MODERATE	protein_coding	tolerated	benign
SYNE1	ENSG00000131018	chr6	152401173	G	C	missense_variant	MODERATE	protein_coding		benign
SYNE1	ENSG00000131018	chr6	152401207	G	A	synonymous_variant	LOW	protein_coding
IPCEF1	ENSG00000074706	chr6	154246669	T	C	synonymous_variant	LOW	protein_coding
SCAF8	ENSG00000213079	chr6	154830935	G	A	synonymous_variant	LOW	protein_coding
SNX9	ENSG00000130340	chr6	157936033	C	A	missense_variant	MODERATE	protein_coding	deleterious	benign
SERAC1	ENSG00000122335	chr6	158116280	T	C	missense_variant&splice_region_variant	MODERATE	protein_coding	tolerated	benign
RSPH3	ENSG00000130363	chr6	158977556	C	A	synonymous_variant	LOW	protein_coding
RSPH3	ENSG00000130363	chr6	158977609	C	A	stop_gained	HIGH	protein_coding
HNRNPH1P1	ENSG00000220305	chr6	159712904	G	T	non_coding_transcript_exon_variant&non_coding_transcript_variant	MODIFIER	processed_pseudogene
HNRNPH1P1	ENSG00000220305	chr6	159713178	G	T	non_coding_transcript_exon_variant&non_coding_transcript_variant	MODIFIER	processed_pseudogene
IGF2R	ENSG00000197081	chr6	160045780	G	A	missense_variant	MODERATE	protein_coding	tolerated	benign
IGF2R	ENSG00000197081	chr6	160048477	T	A	synonymous_variant	LOW	protein_coding
IGF2R	ENSG00000197081	chr6	160050491	G	A	missense_variant	MODERATE	protein_coding	tolerated	benign
IGF2R	ENSG00000197081	chr6	160059036	G	C	missense_variant	MODERATE	protein_coding	tolerated	benign
SLC22A1	ENSG00000175003	chr6	160130157	G	A	synonymous_variant	LOW	protein_coding
PACRG	ENSG00000112530	chr6	163312878	A	T	missense_variant	MODERATE	protein_coding	tolerated	benign
RP11-514O12.4	ENSG00000249141	chr6	166946688	C	G	missense_variant	MODERATE	protein_coding	tolerated	probably_damaging
PMS2	ENSG00000122512	chr7	5987204	C	A	missense_variant	MODERATE	protein_coding	tolerated	benign
RAC1	ENSG00000136238	chr7	6402324	A	T	stop_gained	HIGH	protein_coding
RSPH10B2	ENSG00000169402	chr7	6765740	G	A	stop_gained	HIGH	protein_coding
NXPH1	ENSG00000122584	chr7	8751696	A	T	missense_variant	MODERATE	protein_coding	deleterious	probably_damaging
THSD7A	ENSG00000005108	chr7	11636877	C	T	stop_gained	HIGH	protein_coding
THSD7A	ENSG00000005108	chr7	11636959	G	T	missense_variant&splice_region_variant	MODERATE	protein_coding	deleterious	benign
GPNMB	ENSG00000136235	chr7	23260563	C	A	missense_variant	MODERATE	protein_coding	deleterious	probably_damaging
HOXA4	ENSG00000197576	chr7	27129263	G	A	missense_variant	MODERATE	protein_coding	tolerated	unknown
FAM188B	ENSG00000106125	chr7	30882964	C	A	synonymous_variant	LOW	protein_coding
PDE1C	ENSG00000154678	chr7	31775716	A	G	synonymous_variant	LOW	protein_coding
TBX20	ENSG00000164532	chr7	35244985	C	G	synonymous_variant	LOW	protein_coding
AOAH	ENSG00000136250	chr7	36513156	G	T	missense_variant	MODERATE	protein_coding		probably_damaging
YAE1D1	ENSG00000241127	chr7	39572356	G	A	missense_variant	MODERATE	protein_coding	deleterious	benign
YAE1D1	ENSG00000241127	chr7	39572372	A	G	missense_variant	MODERATE	protein_coding	tolerated	benign
DDX56	ENSG00000136271	chr7	44573044	G	T	missense_variant	MODERATE	protein_coding	tolerated	benign
SEPT7P2	ENSG00000214765	chr7	45728222	T	A	non_coding_transcript_exon_variant&non_coding_transcript_variant	MODIFIER	processed_transcript
DDC	ENSG00000132437	chr7	50544031	TG	T	frameshift_variant	HIGH	protein_coding
LANCL2	ENSG00000132434	chr7	55425337	C	G	stop_gained	HIGH	protein_coding
MTND5P6	ENSG00000228440	chr7	57171242	G	T	non_coding_transcript_exon_variant&non_coding_transcript_variant	MODIFIER	unprocessed_pseudogene
MTND5P6	ENSG00000228440	chr7	57171606	G	T	non_coding_transcript_exon_variant&non_coding_transcript_variant	MODIFIER	unprocessed_pseudogene
TPST1	ENSG00000169902	chr7	66240519	C	A	missense_variant	MODERATE	protein_coding	tolerated	benign
GS1-124K5.11	ENSG00000229180	chr7	66530729	G	A	non_coding_transcript_exon_variant&non_coding_transcript_variant	MODIFIER	lincRNA
RP11-458F8.4	ENSG00000273142	chr7	66905047	G	T	non_coding_transcript_exon_variant&non_coding_transcript_variant	MODIFIER	lincRNA
RP11-458F8.4	ENSG00000273142	chr7	66905364	C	T	non_coding_transcript_exon_variant&non_coding_transcript_variant	MODIFIER	lincRNA
RP11-458F8.4	ENSG00000273142	chr7	66905511	C	G	non_coding_transcript_exon_variant&non_coding_transcript_variant	MODIFIER	lincRNA
RP11-458F8.4	ENSG00000273142	chr7	66905599	A	G	non_coding_transcript_exon_variant&non_coding_transcript_variant	MODIFIER	lincRNA
TYW1	ENSG00000198874	chr7	67014528	G	T	synonymous_variant	LOW	protein_coding
TYW1B	ENSG00000277149	chr7	72807073	T	C	missense_variant	MODERATE	protein_coding	tolerated	benign
LAT2	ENSG00000086730	chr7	74216038	A	T	synonymous_variant	LOW	protein_coding
FGL2	ENSG00000127951	chr7	77196841	A	G	missense_variant	MODERATE	protein_coding	deleterious	probably_damaging
AC010091.1	ENSG00000233491	chr7	81624426	C	T	non_coding_transcript_exon_variant&non_coding_transcript_variant	MODIFIER	processed_transcript
PCLO	ENSG00000186472	chr7	82953422	C	A	missense_variant	MODERATE	protein_coding	deleterious	unknown
SEMA3A	ENSG00000075213	chr7	83961788	G	T	synonymous_variant	LOW	protein_coding
C7orf62	ENSG00000164645	chr7	88794436	C	A	missense_variant	MODERATE	protein_coding	deleterious	probably_damaging
ANKIB1	ENSG00000001629	chr7	92398840	A	G	missense_variant	MODERATE	protein_coding	tolerated	benign
GATAD1	ENSG00000157259	chr7	92454559	C	T	missense_variant	MODERATE	protein_coding	tolerated	benign
PEX1	ENSG00000127980	chr7	92487480	C	T	missense_variant	MODERATE	protein_coding	deleterious	probably_damaging
SHFM1	ENSG00000127922	chr7	96650517	C	T	missense_variant&splice_region_variant	MODERATE	protein_coding	deleterious	benign
SHFM1	ENSG00000127922	chr7	96673784	C	T	missense_variant	MODERATE	protein_coding	deleterious	unknown
BAIAP2L1	ENSG00000006453	chr7	98304353	C	A	missense_variant	MODERATE	protein_coding	deleterious	probably_damaging
ZNF394	ENSG00000160908	chr7	99494250	T	C	missense_variant	MODERATE	protein_coding	tolerated	benign
ZAN	ENSG00000146839	chr7	100752813	C	T	missense_variant	MODERATE	protein_coding	tolerated	benign
MUC3A	ENSG00000169894	chr7	100952075	A	G	missense_variant	MODERATE	protein_coding	tolerated	unknown
MUC3A	ENSG00000169894	chr7	100954011	C	T	synonymous_variant	LOW	protein_coding
MUC3A	ENSG00000169894	chr7	100954314	A	G	synonymous_variant	LOW	protein_coding
MUC3A	ENSG00000169894	chr7	100957187	T	A	missense_variant	MODERATE	protein_coding	deleterious	unknown
MUC12	ENSG00000205277	chr7	100990925	C	T	missense_variant	MODERATE	protein_coding	tolerated	probably_damaging
MUC12	ENSG00000205277	chr7	100991241	C	T	synonymous_variant	LOW	protein_coding
MUC12	ENSG00000205277	chr7	100991243	G	C	missense_variant	MODERATE	protein_coding	tolerated	probably_damaging
MUC12	ENSG00000205277	chr7	100991536	G	T	missense_variant	MODERATE	protein_coding	deleterious	probably_damaging
MUC12	ENSG00000205277	chr7	100991982	C	T	synonymous_variant	LOW	protein_coding
MUC12	ENSG00000205277	chr7	101000551	C	G	missense_variant	MODERATE	protein_coding	tolerated	benign
MUC12	ENSG00000205277	chr7	101000595	C	T	synonymous_variant	LOW	protein_coding
MUC17	ENSG00000169876	chr7	101037923	C	T	synonymous_variant	LOW	protein_coding
MUC17	ENSG00000169876	chr7	101042377	C	T	missense_variant	MODERATE	protein_coding	deleterious	benign
CTA-313A17.5	ENSG00000278586	chr7	102264844	C	A	non_coding_transcript_exon_variant&non_coding_transcript_variant	MODIFIER	processed_pseudogene
KMT2E	ENSG00000005483	chr7	105111897	G	T	missense_variant	MODERATE	protein_coding	deleterious	benign
KMT2E	ENSG00000005483	chr7	105112768	A	G	missense_variant	MODERATE	protein_coding	deleterious	benign
COG5	ENSG00000164597	chr7	107211184	G	T	missense_variant	MODERATE	protein_coding	deleterious	probably_damaging
DOCK4	ENSG00000128512	chr7	111742074	C	T	missense_variant	MODERATE	protein_coding	tolerated	benign
IFRD1	ENSG00000006652	chr7	112472803	C	A	missense_variant	MODERATE	protein_coding	deleterious	probably_damaging
CFTR	ENSG00000001626	chr7	117480125	G	A	missense_variant	MODERATE	protein_coding	tolerated	benign
WASL	ENSG00000106299	chr7	123692787	GA	G	frameshift_variant	HIGH	protein_coding
WASL	ENSG00000106299	chr7	123692836	C	A	synonymous_variant	LOW	protein_coding
RP11-274B21.2	ENSG00000243302	chr7	128652064	G	T	non_coding_transcript_exon_variant&non_coding_transcript_variant	MODIFIER	processed_pseudogene
ZC3HC1	ENSG00000091732	chr7	130024410	C	T	missense_variant	MODERATE	protein_coding	tolerated	benign
MIR29A	ENSG00000226380	chr7	130880773	A	T	non_coding_transcript_exon_variant&non_coding_transcript_variant	MODIFIER	lincRNA
MIR29A	ENSG00000226380	chr7	130882466	G	T	non_coding_transcript_exon_variant&non_coding_transcript_variant	MODIFIER	lincRNA
MKLN1	ENSG00000128585	chr7	131466321	A	T	stop_gained	HIGH	protein_coding
CALD1	ENSG00000122786	chr7	134933184	A	G	missense_variant	MODERATE	protein_coding	deleterious	unknown
CNOT4	ENSG00000080802	chr7	135394197	C	A	missense_variant	MODERATE	protein_coding	deleterious	possibly_damaging
NUP205	ENSG00000155561	chr7	135622808	C	A	synonymous_variant	LOW	protein_coding
KIAA1549	ENSG00000122778	chr7	138917405	C	A	stop_gained	HIGH	protein_coding
UBN2	ENSG00000157741	chr7	139283771	G	A	missense_variant	MODERATE	protein_coding	deleterious	probably_damaging
HIPK2	ENSG00000064393	chr7	139614404	C	A	synonymous_variant	LOW	protein_coding
MKRN1	ENSG00000133606	chr7	140459198	A	G	missense_variant	MODERATE	protein_coding	tolerated	benign
EZH2	ENSG00000106462	chr7	148818008	G	T	missense_variant	MODERATE	protein_coding	deleterious	probably_damaging
ZNF777	ENSG00000196453	chr7	149455988	G	A	missense_variant	MODERATE	protein_coding	deleterious	benign
ZNF767P	ENSG00000133624	chr7	149547858	C	T	non_coding_transcript_exon_variant&non_coding_transcript_variant	MODIFIER	processed_transcript
KMT2C	ENSG00000055609	chr7	152145240	A	T	missense_variant	MODERATE	protein_coding	deleterious	probably_damaging
KMT2C	ENSG00000055609	chr7	152176571	G	A	missense_variant	MODERATE	protein_coding	deleterious	benign
LINC01287	ENSG00000234722	chr7	153411294	G	C	non_coding_transcript_exon_variant&non_coding_transcript_variant	MODIFIER	lincRNA
UBE3C	ENSG00000009335	chr7	157182224	C	A	missense_variant	MODERATE	protein_coding	tolerated	benign
MSRA	ENSG00000175806	chr8	10245110	G	A	missense_variant	MODERATE	protein_coding	deleterious	probably_damaging
PCM1	ENSG00000078674	chr8	17963161	C	A	missense_variant	MODERATE	protein_coding	deleterious	probably_damaging
ASAH1	ENSG00000104763	chr8	18059418	C	T	missense_variant	MODERATE	protein_coding	deleterious	probably_damaging
ADAM28	ENSG00000042980	chr8	24335602	C	A	missense_variant	MODERATE	protein_coding	deleterious	probably_damaging
DOCK5	ENSG00000147459	chr8	25389110	G	A	missense_variant	MODERATE	protein_coding	deleterious	probably_damaging
PPP2R2A	ENSG00000221914	chr8	26370376	CA	C	frameshift_variant	HIGH	protein_coding
ELP3	ENSG00000134014	chr8	28160321	C	A	synonymous_variant	LOW	protein_coding
KIF13B	ENSG00000197892	chr8	29167559	G	T	synonymous_variant	LOW	protein_coding
AC145110.1	ENSG00000253490	chr8	29749980	C	G	non_coding_transcript_exon_variant&non_coding_transcript_variant	MODIFIER	lincRNA
AC145110.1	ENSG00000253490	chr8	29750092	C	T	non_coding_transcript_exon_variant&non_coding_transcript_variant	MODIFIER	lincRNA
AC145110.1	ENSG00000253490	chr8	29790351	C	A	non_coding_transcript_exon_variant&non_coding_transcript_variant	MODIFIER	lincRNA
AC145110.1	ENSG00000253490	chr8	29790392	C	A	non_coding_transcript_exon_variant&non_coding_transcript_variant	MODIFIER	lincRNA
WRN	ENSG00000165392	chr8	31124929	G	A	synonymous_variant	LOW	protein_coding
KCNU1	ENSG00000215262	chr8	36864417	G	T	missense_variant	MODERATE	protein_coding	tolerated	benign
DDHD2	ENSG00000085788	chr8	38253710	A	G	synonymous_variant	LOW	protein_coding
WHSC1L1	ENSG00000147548	chr8	38305302	G	T	missense_variant	MODERATE	protein_coding	deleterious	possibly_damaging
WHSC1L1	ENSG00000147548	chr8	38305383	C	T	missense_variant	MODERATE	protein_coding	tolerated	benign
GOLGA7	ENSG00000147533	chr8	41497632	T	G	missense_variant	MODERATE	protein_coding	deleterious	possibly_damaging
KAT6A	ENSG00000083168	chr8	41934204	T	A	missense_variant	MODERATE	protein_coding	deleterious	unknown
KAT6A	ENSG00000083168	chr8	41934609	A	T	missense_variant	MODERATE	protein_coding	tolerated	benign
SLC20A2	ENSG00000168575	chr8	42463026	G	T	synonymous_variant	LOW	protein_coding
PCMTD1	ENSG00000168300	chr8	51860882	T	C	synonymous_variant	LOW	protein_coding
LYPLA1	ENSG00000120992	chr8	54048069	T	A	missense_variant	MODERATE	protein_coding	deleterious	probably_damaging
RPS20	ENSG00000008988	chr8	56073177	CA	C	frameshift_variant	HIGH	protein_coding
SDCBP	ENSG00000137575	chr8	58579715	A	G	missense_variant	MODERATE	protein_coding	tolerated	benign
CHD7	ENSG00000171316	chr8	60743032	C	G	missense_variant	MODERATE	protein_coding	tolerated	benign
CHD7	ENSG00000171316	chr8	60842029	G	A	synonymous_variant	LOW	protein_coding
YTHDF3	ENSG00000185728	chr8	63186357	C	A	missense_variant	MODERATE	protein_coding	deleterious	benign
PDE7A	ENSG00000205268	chr8	65719301	G	T	synonymous_variant	LOW	protein_coding
ARFGEF1	ENSG00000066777	chr8	67238443	T	A	synonymous_variant	LOW	protein_coding
ARFGEF1	ENSG00000066777	chr8	67267151	AT	A	frameshift_variant	HIGH	protein_coding
RP11-333A23.4	ENSG00000253967	chr8	70471765	T	C	non_coding_transcript_exon_variant&non_coding_transcript_variant	MODIFIER	lincRNA
STAU2	ENSG00000040341	chr8	73582802	G	T	missense_variant	MODERATE	protein_coding	tolerated	benign
MIR2052HG	ENSG00000254349	chr8	74757314	C	A	non_coding_transcript_exon_variant&non_coding_transcript_variant	MODIFIER	lincRNA
ZFHX4	ENSG00000091656	chr8	76705315	G	T	synonymous_variant	LOW	protein_coding
ZFHX4	ENSG00000091656	chr8	76852164	T	C	missense_variant	MODERATE	protein_coding	deleterious	possibly_damaging
ZFHX4	ENSG00000091656	chr8	76852171	G	T	missense_variant	MODERATE	protein_coding	deleterious	possibly_damaging
ZFHX4	ENSG00000091656	chr8	76853555	C	A	missense_variant	MODERATE	protein_coding	deleterious	possibly_damaging
ZFHX4	ENSG00000091656	chr8	76864161	G	C	missense_variant	MODERATE	protein_coding	deleterious	probably_damaging
PEX2	ENSG00000164751	chr8	76984110	A	G	synonymous_variant	LOW	protein_coding
IMPA1P1	ENSG00000251521	chr8	81626123	T	C	non_coding_transcript_exon_variant&non_coding_transcript_variant	MODIFIER	transcribed_unprocessed_pseudogene
NBN	ENSG00000104320	chr8	89958807	C	G	missense_variant	MODERATE	protein_coding	deleterious	benign
NBN	ENSG00000104320	chr8	89970495	C	G	missense_variant	MODERATE	protein_coding	tolerated	benign
OTUD6B-AS1	ENSG00000253738	chr8	91060496	T	G	non_coding_transcript_exon_variant&non_coding_transcript_variant	MODIFIER	antisense
C8orf37-AS1	ENSG00000253773	chr8	95432697	G	A	non_coding_transcript_exon_variant&non_coding_transcript_variant	MODIFIER	lincRNA
RPL30	ENSG00000156482	chr8	98045019	AC	A	frameshift_variant	HIGH	protein_coding
NIPAL2	ENSG00000104361	chr8	98212466	A	G	synonymous_variant	LOW	protein_coding
VPS13B	ENSG00000132549	chr8	99115833	A	G	missense_variant	MODERATE	protein_coding	deleterious	benign
VPS13B	ENSG00000132549	chr8	99442516	G	C	missense_variant	MODERATE	protein_coding	tolerated	benign
VPS13B	ENSG00000132549	chr8	99699661	C	A	synonymous_variant	LOW	protein_coding
ANKRD46	ENSG00000186106	chr8	100529668	C	A	missense_variant	MODERATE	protein_coding	deleterious	benign
UBR5	ENSG00000104517	chr8	102278877	G	A	synonymous_variant	LOW	protein_coding
UBR5	ENSG00000104517	chr8	102329202	T	C	splice_acceptor_variant	HIGH	protein_coding
ATP6V1C1	ENSG00000155097	chr8	103053921	A	G	missense_variant	MODERATE	protein_coding	deleterious	possibly_damaging
FZD6	ENSG00000164930	chr8	103324634	G	A	synonymous_variant	LOW	protein_coding
OXR1	ENSG00000164830	chr8	106706608	T	C	missense_variant	MODERATE	protein_coding	deleterious	probably_damaging
PKHD1L1	ENSG00000205038	chr8	109400294	G	A	missense_variant	MODERATE	protein_coding	deleterious	probably_damaging
PKHD1L1	ENSG00000205038	chr8	109465209	G	A	missense_variant	MODERATE	protein_coding	deleterious	probably_damaging
LINC00536	ENSG00000249917	chr8	116259628	C	A	non_coding_transcript_exon_variant&non_coding_transcript_variant	MODIFIER	lincRNA
EIF3H	ENSG00000147677	chr8	116657279	T	G	missense_variant	MODERATE	protein_coding	deleterious	probably_damaging
SAMD12	ENSG00000177570	chr8	118580726	C	T	missense_variant	MODERATE	protein_coding	deleterious	probably_damaging
SNTB1	ENSG00000172164	chr8	120541911	G	T	missense_variant	MODERATE	protein_coding	tolerated	benign
ZHX2	ENSG00000178764	chr8	122952558	G	T	missense_variant	MODERATE	protein_coding	tolerated	possibly_damaging
SQLE	ENSG00000104549	chr8	125021883	TA	T	frameshift_variant	HIGH	protein_coding
TRIB1	ENSG00000173334	chr8	125436406	G	A	missense_variant	MODERATE	protein_coding	tolerated	benign
LINC00861	ENSG00000245164	chr8	125943058	A	C	non_coding_transcript_exon_variant&non_coding_transcript_variant	MODIFIER	lincRNA
LINC00861	ENSG00000245164	chr8	125943888	T	C	non_coding_transcript_exon_variant&non_coding_transcript_variant	MODIFIER	lincRNA
LINC00861	ENSG00000245164	chr8	125946065	C	A	non_coding_transcript_exon_variant&non_coding_transcript_variant	MODIFIER	lincRNA
LINC00861	ENSG00000245164	chr8	125946097	G	A	non_coding_transcript_exon_variant&non_coding_transcript_variant	MODIFIER	lincRNA
RP11-30J20.1	ENSG00000254101	chr8	136797285	ATC	A	non_coding_transcript_exon_variant&non_coding_transcript_variant	MODIFIER	lincRNA
FAM135B	ENSG00000147724	chr8	138250887	C	G	missense_variant	MODERATE	protein_coding	tolerated	benign
SLC45A4	ENSG00000022567	chr8	141218678	T	C	missense_variant	MODERATE	protein_coding	deleterious	benign
MROH5	ENSG00000226807	chr8	141479243	C	A	missense_variant	MODERATE	protein_coding	tolerated	benign
GPIHBP1	ENSG00000277494	chr8	143213884	G	A	missense_variant	MODERATE	protein_coding	tolerated	probably_damaging
1	ENSG00000261236	chr8	144289156	T	C	missense_variant	MODERATE	protein_coding	tolerated	benign
RP5-1047A19.4	ENSG00000255164	chr8	144994593	C	A	non_coding_transcript_exon_variant&non_coding_transcript_variant	MODIFIER	antisense
DOCK8	ENSG00000107099	chr9	340242	C	T	missense_variant	MODERATE	protein_coding	tolerated	benign
KANK1	ENSG00000107104	chr9	712425	TG	T	frameshift_variant	HIGH	protein_coding
SMARCA2	ENSG00000080503	chr9	2186131	T	C	synonymous_variant	LOW	protein_coding
RCL1	ENSG00000120158	chr9	4849498	C	A	missense_variant	MODERATE	protein_coding	deleterious	probably_damaging
RIC1	ENSG00000107036	chr9	5762622	C	A	synonymous_variant	LOW	protein_coding
KIAA2026	ENSG00000183354	chr9	5920709	G	C	missense_variant	MODERATE	protein_coding	deleterious	benign
KIAA2026	ENSG00000183354	chr9	5968131	TA	T	frameshift_variant	HIGH	protein_coding
PTPRD	ENSG00000153707	chr9	8492885	T	C	missense_variant	MODERATE	protein_coding	tolerated	benign
NFIB	ENSG00000147862	chr9	14120566	G	A	synonymous_variant	LOW	protein_coding
PSIP1	ENSG00000164985	chr9	15474191	G	A	stop_gained	HIGH	protein_coding
SH3GL2	ENSG00000107295	chr9	17795685	G	A	missense_variant	MODERATE	protein_coding	deleterious	probably_damaging
RRAGA	ENSG00000155876	chr9	19050153	G	A	stop_gained	HIGH	protein_coding
HAUS6	ENSG00000147874	chr9	19078247	C	A	stop_gained	HIGH	protein_coding
IZUMO3	ENSG00000205442	chr9	24545276	C	A	missense_variant	MODERATE	protein_coding	tolerated	benign
LINC01241	ENSG00000236306	chr9	25812672	G	T	non_coding_transcript_exon_variant&non_coding_transcript_variant	MODIFIER	lincRNA
RP11-80I3.1	ENSG00000276759	chr9	26117466	A	G	non_coding_transcript_exon_variant&non_coding_transcript_variant	MODIFIER	lincRNA
TEK	ENSG00000120156	chr9	27157935	G	A	missense_variant	MODERATE	protein_coding	tolerated	possibly_damaging
TAF1L	ENSG00000122728	chr9	32634135	G	T	missense_variant	MODERATE	protein_coding	deleterious	possibly_damaging
TAF1L	ENSG00000122728	chr9	32635241	A	G	synonymous_variant	LOW	protein_coding
MIR6851	ENSG00000275651	chr9	33467894	G	T	non_coding_transcript_exon_variant&non_coding_transcript_variant	MODIFIER	miRNA
ANKRD18B	ENSG00000230453	chr9	33533546	G	A	splice_donor_variant	HIGH	protein_coding
ANKRD18B	ENSG00000230453	chr9	33541148	A	G	splice_region_variant&synonymous_variant	LOW	protein_coding
UBAP2	ENSG00000137073	chr9	33988981	C	A	missense_variant	MODERATE	protein_coding	deleterious	benign
UBAP1	ENSG00000165006	chr9	34241837	T	A	missense_variant	MODERATE	protein_coding	deleterious	probably_damaging
CCL27	ENSG00000213927	chr9	34662583	C	T	synonymous_variant	LOW	protein_coding
FAM205BP	ENSG00000257198	chr9	34838459	C	A	non_coding_transcript_exon_variant&non_coding_transcript_variant	MODIFIER	transcribed_unprocessed_pseudogene
DNAJB5	ENSG00000137094	chr9	34990788	C	A	missense_variant	MODERATE	protein_coding	deleterious	benign
C9orf131	ENSG00000174038	chr9	35044920	C	T	missense_variant	MODERATE	protein_coding	tolerated	benign
VCP	ENSG00000165280	chr9	35061581	T	C	missense_variant	MODERATE	protein_coding	deleterious	possibly_damaging
FAM214B	ENSG00000005238	chr9	35106379	G	T	missense_variant	MODERATE	protein_coding	deleterious	probably_damaging
TLN1	ENSG00000137076	chr9	35714287	G	C	synonymous_variant	LOW	protein_coding
LINC00950	ENSG00000281205	chr9	35862505	G	A	non_coding_transcript_exon_variant&non_coding_transcript_variant	MODIFIER	lincRNA
RNF38	ENSG00000137075	chr9	36369854	G	T	missense_variant	MODERATE	protein_coding	tolerated	possibly_damaging
LINC01410	ENSG00000238113	chr9	62809904	C	T	non_coding_transcript_exon_variant&non_coding_transcript_variant	MODIFIER	lincRNA
LINC01410	ENSG00000238113	chr9	62810578	C	G	non_coding_transcript_exon_variant&non_coding_transcript_variant	MODIFIER	lincRNA
SMC5	ENSG00000198887	chr9	70267927	G	A	missense_variant	MODERATE	protein_coding	deleterious	probably_damaging
TMEM2	ENSG00000135048	chr9	71685277	C	G	missense_variant	MODERATE	protein_coding	deleterious	benign
GCNT1	ENSG00000187210	chr9	76503351	G	A	missense_variant	MODERATE	protein_coding	deleterious	probably_damaging
VPS13A	ENSG00000197969	chr9	77353564	A	T	synonymous_variant	LOW	protein_coding
GNA14	ENSG00000156049	chr9	77425599	C	A	missense_variant	MODERATE	protein_coding	tolerated	possibly_damaging
GNA14	ENSG00000156049	chr9	77425626	C	A	missense_variant	MODERATE	protein_coding	deleterious	probably_damaging
TLE4	ENSG00000106829	chr9	79706849	A	G	missense_variant	MODERATE	protein_coding	tolerated	benign
NPAP1P6	ENSG00000238002	chr9	79864795	C	T	non_coding_transcript_exon_variant&non_coding_transcript_variant	MODIFIER	processed_pseudogene
SPATA31D5P	ENSG00000240632	chr9	81916678	G	T	non_coding_transcript_exon_variant&non_coding_transcript_variant	MODIFIER	processed_transcript
UBQLN1	ENSG00000135018	chr9	83679930	T	C	missense_variant	MODERATE	protein_coding	tolerated	possibly_damaging
AGTPBP1	ENSG00000135049	chr9	85547151	T	C	synonymous_variant	LOW	protein_coding
AGTPBP1	ENSG00000135049	chr9	85633327	T	G	synonymous_variant	LOW	protein_coding
C9orf170	ENSG00000204446	chr9	87157140	C	A	non_coding_transcript_exon_variant&non_coding_transcript_variant	MODIFIER	lincRNA
C9orf170	ENSG00000204446	chr9	87157933	C	A	non_coding_transcript_exon_variant&non_coding_transcript_variant	MODIFIER	lincRNA
DAPK1	ENSG00000196730	chr9	87642044	C	A	synonymous_variant	LOW	protein_coding
SPATA31C1	ENSG00000230246	chr9	87920531	C	A	non_coding_transcript_exon_variant&non_coding_transcript_variant	MODIFIER	transcribed_unprocessed_pseudogene
NFIL3	ENSG00000165030	chr9	91410322	A	T	missense_variant	MODERATE	protein_coding	deleterious	possibly_damaging
NFIL3	ENSG00000165030	chr9	91410475	G	T	missense_variant	MODERATE	protein_coding	deleterious	probably_damaging
ECM2	ENSG00000106823	chr9	92514643	G	T	missense_variant	MODERATE	protein_coding	deleterious	probably_damaging
RP11-569G13.2	ENSG00000237212	chr9	96100331	C	A	non_coding_transcript_exon_variant&non_coding_transcript_variant	MODIFIER	lincRNA
HABP4	ENSG00000130956	chr9	96465358	A	G	synonymous_variant	LOW	protein_coding
ANKRD18CP	ENSG00000159712	chr9	97187459	G	T	non_coding_transcript_exon_variant&non_coding_transcript_variant	MODIFIER	unprocessed_pseudogene
HEMGN	ENSG00000136929	chr9	97930678	G	A	synonymous_variant	LOW	protein_coding
TRIM14	ENSG00000106785	chr9	98094910	C	A	synonymous_variant	LOW	protein_coding
TEX10	ENSG00000136891	chr9	100303670	T	G	missense_variant	MODERATE	protein_coding	deleterious	probably_damaging
SMC2-AS1	ENSG00000270332	chr9	104083092	C	T	non_coding_transcript_exon_variant&non_coding_transcript_variant	MODIFIER	lincRNA
OR13F1	ENSG00000186881	chr9	104504914	T	C	missense_variant	MODERATE	protein_coding	deleterious	probably_damaging
ABCA1	ENSG00000165029	chr9	104788507	G	A	synonymous_variant	LOW	protein_coding
ABCA1	ENSG00000165029	chr9	104798573	C	G	missense_variant	MODERATE	protein_coding	deleterious	benign
ZNF462	ENSG00000148143	chr9	106938993	G	A	missense_variant	MODERATE	protein_coding	tolerated	benign
IKBKAP	ENSG00000070061	chr9	108906464	T	C	synonymous_variant	LOW	protein_coding
IKBKAP	ENSG00000070061	chr9	108911116	C	G	synonymous_variant	LOW	protein_coding
FAM206A	ENSG00000119328	chr9	108939650	G	T	missense_variant	MODERATE	protein_coding	tolerated	benign
KIAA0368	ENSG00000136813	chr9	111394232	T	C	synonymous_variant	LOW	protein_coding
PTGR1	ENSG00000106853	chr9	111570200	G	T	missense_variant	MODERATE	protein_coding	tolerated	benign
RGS3	ENSG00000138835	chr9	113517566	G	T	missense_variant	MODERATE	protein_coding	deleterious	probably_damaging
ASTN2	ENSG00000148219	chr9	116440728	G	T	synonymous_variant	LOW	protein_coding
CDK5RAP2	ENSG00000136861	chr9	120404097	G	T	synonymous_variant	LOW	protein_coding
CDK5RAP2	ENSG00000136861	chr9	120453691	C	T	missense_variant	MODERATE	protein_coding	tolerated	benign
OR1N2	ENSG00000171501	chr9	122553558	G	T	missense_variant	MODERATE	protein_coding	tolerated	benign
OR1L4	ENSG00000136939	chr9	122724113	G	T	missense_variant	MODERATE	protein_coding	deleterious	probably_damaging
OR1L4	ENSG00000136939	chr9	122724347	G	C	missense_variant	MODERATE	protein_coding	deleterious	probably_damaging
RABGAP1	ENSG00000011454	chr9	123090314	G	A	missense_variant	MODERATE	protein_coding	deleterious	probably_damaging
HSPA5	ENSG00000044574	chr9	125239141	A	G	missense_variant	MODERATE	protein_coding	tolerated	benign
GAPVD1	ENSG00000165219	chr9	125307815	C	A	missense_variant	MODERATE	protein_coding	deleterious	possibly_damaging
GARNL3	ENSG00000136895	chr9	127335248	A	G	missense_variant	MODERATE	protein_coding	tolerated	benign
SPTAN1	ENSG00000197694	chr9	128613443	G	A	synonymous_variant	LOW	protein_coding
LRRC8A	ENSG00000136802	chr9	128908586	G	A	synonymous_variant	LOW	protein_coding
NUP188	ENSG00000095319	chr9	128959065	A	G	synonymous_variant	LOW	protein_coding
CRAT	ENSG00000095321	chr9	129100607	T	C	synonymous_variant	LOW	protein_coding
NUP214	ENSG00000126883	chr9	131146192	A	G	synonymous_variant	LOW	protein_coding
SETX	ENSG00000107290	chr9	132330195	A	G	missense_variant	MODERATE	protein_coding	deleterious	probably_damaging
TSC1	ENSG00000165699	chr9	132896462	T	A	missense_variant	MODERATE	protein_coding	deleterious	benign
PPP1R26-AS1	ENSG00000225361	chr9	135464275	C	G	non_coding_transcript_exon_variant&non_coding_transcript_variant	MODIFIER	antisense
CAMSAP1	ENSG00000130559	chr9	135818461	G	A	missense_variant	MODERATE	protein_coding	deleterious	probably_damaging
CAMSAP1	ENSG00000130559	chr9	135818491	T	C	missense_variant	MODERATE	protein_coding	tolerated	benign
EHMT1	ENSG00000181090	chr9	137716627	G	A	splice_region_variant&synonymous_variant	LOW	protein_coding
MXRA5	ENSG00000101825	chrX	3320663	G	A	synonymous_variant	LOW	protein_coding
TLR7	ENSG00000196664	chrX	12885753	C	A	missense_variant	MODERATE	protein_coding	tolerated	benign
TLR7	ENSG00000196664	chrX	12886499	G	T	missense_variant	MODERATE	protein_coding	deleterious	probably_damaging
TLR8	ENSG00000101916	chrX	12919115	C	T	synonymous_variant	LOW	protein_coding
TLR8	ENSG00000101916	chrX	12919771	G	T	missense_variant	MODERATE	protein_coding	tolerated	possibly_damaging
TLR8	ENSG00000101916	chrX	12919971	CCT	C	frameshift_variant	HIGH	protein_coding
OFD1	ENSG00000046651	chrX	13736518	C	A	missense_variant	MODERATE	protein_coding	deleterious	probably_damaging
GS1-257G1.1	ENSG00000233247	chrX	14244522	TA	T	non_coding_transcript_exon_variant&non_coding_transcript_variant	MODIFIER	processed_pseudogene
CA5B	ENSG00000169239	chrX	15782503	C	A	missense_variant	MODERATE	protein_coding	deleterious	probably_damaging
MAP3K15	ENSG00000180815	chrX	19413356	C	T	splice_donor_variant	HIGH	protein_coding
CXorf23	ENSG00000173681	chrX	19965240	C	T	missense_variant	MODERATE	protein_coding	tolerated	benign
EIF2S3	ENSG00000130741	chrX	24076774	G	A	missense_variant	MODERATE	protein_coding	tolerated	benign
TAB3	ENSG00000157625	chrX	30854781	G	GT	frameshift_variant	HIGH	protein_coding
TAB3	ENSG00000157625	chrX	30855487	T	C	missense_variant	MODERATE	protein_coding	tolerated	benign
ATP6AP2	ENSG00000182220	chrX	40589035	T	C	synonymous_variant	LOW	protein_coding
USP9X	ENSG00000124486	chrX	41216363	C	A	missense_variant	MODERATE	protein_coding	tolerated	probably_damaging
RP2	ENSG00000102218	chrX	46853954	TG	T	frameshift_variant	HIGH	protein_coding
RP2	ENSG00000102218	chrX	46853967	T	C	synonymous_variant	LOW	protein_coding
JADE3	ENSG00000102221	chrX	47027994	TA	T	frameshift_variant	HIGH	protein_coding
UBA1	ENSG00000130985	chrX	47214569	C	T	synonymous_variant	LOW	protein_coding
GLOD5	ENSG00000171433	chrX	48765858	C	A	synonymous_variant	LOW	protein_coding
CCDC22	ENSG00000101997	chrX	49237161	G	T	synonymous_variant	LOW	protein_coding
TSPYL2	ENSG00000184205	chrX	53085809	A	G	missense_variant	MODERATE	protein_coding	deleterious	benign
SMC1A	ENSG00000072501	chrX	53412071	G	T	missense_variant	MODERATE	protein_coding	tolerated	benign
HUWE1	ENSG00000086758	chrX	53565121	C	T	missense_variant	MODERATE	protein_coding	tolerated	possibly_damaging
HUWE1	ENSG00000086758	chrX	53603414	G	A	synonymous_variant	LOW	protein_coding
FGD1	ENSG00000102302	chrX	54450297	C	T	missense_variant	MODERATE	protein_coding	deleterious	possibly_damaging
ITIH6	ENSG00000102313	chrX	54753687	C	A	missense_variant	MODERATE	protein_coding	tolerated	benign
MAGED2	ENSG00000102316	chrX	54815550	C	T	synonymous_variant	LOW	protein_coding
MAGED2	ENSG00000102316	chrX	54815551	A	G	missense_variant	MODERATE	protein_coding	tolerated	unknown
ALAS2	ENSG00000158578	chrX	55023818	A	G	synonymous_variant	LOW	protein_coding
LINC01278	ENSG00000235437	chrX	63426937	A	G	non_coding_transcript_exon_variant&non_coding_transcript_variant	MODIFIER	sense_overlapping
LINC01278	ENSG00000235437	chrX	63428446	G	A	non_coding_transcript_exon_variant&non_coding_transcript_variant	MODIFIER	sense_overlapping
ZC4H2	ENSG00000126970	chrX	64917827	G	A	missense_variant	MODERATE	protein_coding	deleterious	probably_damaging
LAS1L	ENSG00000001497	chrX	65533654	C	G	missense_variant	MODERATE	protein_coding	deleterious	probably_damaging
FAM155B	ENSG00000130054	chrX	69529672	C	A	missense_variant	MODERATE	protein_coding	tolerated	probably_damaging
GDPD2	ENSG00000130055	chrX	70429676	T	C	synonymous_variant	LOW	protein_coding
TEX11	ENSG00000120498	chrX	70853119	CT	C	frameshift_variant	HIGH	protein_coding
[truncated: 46 more rows]

## Sheet: ALL_MET_summary
ALL_MET_summary
Gene	EnsemblID	Chromosome	Position	Reference_allele	Sample_allele	Consequence	Impact	Biotype	SIFT	Polyphen
ARID1A	ENSG00000117713	chr1	26731447	C	A	missense_variant	MODERATE	protein_coding	deleterious	benign
RP11-67L2.2	ENSG00000273033	chr3	122891983	A	G	non_coding_transcript_exon_variant&non_coding_transcript_variant	MODIFIER	lincRNA
HIVEP1	ENSG00000095951	chr6	12125539	A	G	missense_variant	MODERATE	protein_coding	tolerated	benign
SGK223	ENSG00000275342	chr8	8377994	C	T	missense_variant	MODERATE	protein_coding	tolerated	benign
CERS5	ENSG00000139624	chr12	50135793	T	A	missense_variant	MODERATE	protein_coding	tolerated	benign
GTF3C4	ENSG00000125484	chr9	132679008	C	T	synonymous_variant	LOW	protein_coding
NEAT1	ENSG00000245532	chr11	65430180	T	C	non_coding_transcript_exon_variant&non_coding_transcript_variant	MODIFIER	lincRNA
NEAT1	ENSG00000245532	chr11	65439368	TAATA	T	non_coding_transcript_exon_variant&non_coding_transcript_variant	MODIFIER	lincRNA
MAN1A2	ENSG00000198162	chr1	117496864	C	A	stop_gained	HIGH	protein_coding
ZNF445	ENSG00000185219	chr3	44447987	T	C	missense_variant	MODERATE	protein_coding	tolerated	benign
LINC01410	ENSG00000238113	chr9	62811136	C	T	non_coding_transcript_exon_variant&non_coding_transcript_variant	MODIFIER	lincRNA
NEAT1	ENSG00000245532	chr11	65430180	T	C	non_coding_transcript_exon_variant&non_coding_transcript_variant	MODIFIER	lincRNA
GTPBP1	ENSG00000100226	chr22	38726358	T	C	missense_variant	MODERATE	protein_coding	tolerated	possibly_damaging
6-Sep	ENSG00000125354	chrX	119652999	G	T	missense_variant	MODERATE	protein_coding	deleterious	benign
ZNF638	ENSG00000075292	chr2	71365518	G	A	missense_variant	MODERATE	protein_coding	tolerated	probably_damaging
TMEM131	ENSG00000075568	chr2	97805615	A	G	missense_variant	MODERATE	protein_coding	tolerated	benign
FIGNL1	ENSG00000132436	chr7	50445540	T	C	missense_variant	MODERATE	protein_coding	tolerated	benign
CTD-2547L16.1	ENSG00000245281	chr8	18096199	A	G	non_coding_transcript_exon_variant&non_coding_transcript_variant	MODIFIER	antisense
JAK2	ENSG00000096968	chr9	5066709	GC	G	frameshift_variant	HIGH	protein_coding
LINC00963	ENSG00000204054	chr9	129504164	A	G	non_coding_transcript_exon_variant&non_coding_transcript_variant	MODIFIER	lincRNA
DENND4A	ENSG00000174485	chr15	65690533	G	A	missense_variant	MODERATE	protein_coding	deleterious	benign
TRAPPC8	ENSG00000153339	chr18	31931434	C	T	missense_variant	MODERATE	protein_coding	deleterious	benign
BISPR	ENSG00000282851	chr19	17413277	A	G	non_coding_transcript_exon_variant&non_coding_transcript_variant	MODIFIER	lincRNA
PIK3CA	ENSG00000121879	chr3	179234297	A	G	missense_variant	MODERATE	protein_coding	tolerated	possibly_damaging
AIM1	ENSG00000112297	chr6	106561420	C	A	missense_variant	MODERATE	protein_coding	deleterious	probably_damaging
DYRK1A	ENSG00000157540	chr21	37505420	G	A	missense_variant	MODERATE	protein_coding	tolerated	benign
CDKL4	ENSG00000205111	chr2	39179250	A	T	synonymous_variant	LOW	protein_coding
MMADHC	ENSG00000168288	chr2	149570080	C	A	missense_variant	MODERATE	protein_coding	deleterious	probably_damaging
MIR568	ENSG00000259976	chr3	114319256	T	C	non_coding_transcript_exon_variant&non_coding_transcript_variant	MODIFIER	3prime_overlapping_ncRNA
P2RY14	ENSG00000174944	chr3	151213751	T	C	missense_variant	MODERATE	protein_coding	deleterious	possibly_damaging
TNIK	ENSG00000154310	chr3	171138271	G	C	missense_variant	MODERATE	protein_coding	tolerated	possibly_damaging
G3BP1	ENSG00000145907	chr5	151797328	A	G	missense_variant	MODERATE	protein_coding	tolerated	benign
MUC3A	ENSG00000169894	chr7	100957619	A	T	missense_variant	MODERATE	protein_coding	deleterious	unknown
TTC12	ENSG00000149292	chr11	113339462	A	G	missense_variant	MODERATE	protein_coding	tolerated	benign
DOK5	ENSG00000101134	chr20	54591730	A	G	missense_variant	MODERATE	protein_coding	tolerated	benign
THEMIS2	ENSG00000130775	chr1	27882728	T	C	synonymous_variant	LOW	protein_coding
CMPK2	ENSG00000134326	chr2	6851611	G	A	synonymous_variant	LOW	protein_coding
TET3	ENSG00000187605	chr2	74047968	G	A	missense_variant	MODERATE	protein_coding	tolerated	benign
FAM193A	ENSG00000125386	chr4	2639781	A	T	missense_variant	MODERATE	protein_coding	deleterious	probably_damaging
TET2	ENSG00000168769	chr4	105235272	A	T	missense_variant	MODERATE	protein_coding	tolerated	benign
QSER1	ENSG00000060749	chr11	32933260	T	C	missense_variant	MODERATE	protein_coding	tolerated	possibly_damaging
ATP11A	ENSG00000068650	chr13	112810716	G	T	missense_variant	MODERATE	protein_coding	deleterious	benign
TLE3	ENSG00000140332	chr15	70057601	A	G	missense_variant	MODERATE	protein_coding	tolerated	benign
SP2	ENSG00000167182	chr17	47925434	A	T	missense_variant	MODERATE	protein_coding	deleterious	probably_damaging
BPTF	ENSG00000171634	chr17	67853994	A	G	missense_variant	MODERATE	protein_coding	deleterious	possibly_damaging
CNKSR1	ENSG00000142675	chr1	26183763	T	A	missense_variant	MODERATE	protein_coding	deleterious	probably_damaging
MAML3	ENSG00000196782	chr4	139890502	A	G	synonymous_variant	LOW	protein_coding
ZBTB3	ENSG00000185670	chr11	62754033	TACG	T	inframe_deletion	MODERATE	protein_coding
KMT2B	ENSG00000272333	chr19	35737123	T	A	missense_variant	MODERATE	protein_coding	tolerated	possibly_damaging
INTS7	ENSG00000143493	chr1	211975247	C	T	synonymous_variant	LOW	protein_coding
TICAM2	ENSG00000243414	chr5	115580920	C	G	missense_variant	MODERATE	protein_coding	deleterious	probably_damaging
PRDM1	ENSG00000057657	chr6	106105842	C	T	missense_variant	MODERATE	protein_coding	deleterious	possibly_damaging
NPAT	ENSG00000149308	chr11	108172477	G	A	missense_variant	MODERATE	protein_coding	deleterious	possibly_damaging
MAPK1IP1L	ENSG00000168175	chr14	55062717	T	G	missense_variant	MODERATE	protein_coding	deleterious	possibly_damaging
IGF1R	ENSG00000140443	chr15	98707936	T	C	missense_variant	MODERATE	protein_coding	deleterious	probably_damaging
GGA3	ENSG00000125447	chr17	75243508	C	T	stop_gained	HIGH	protein_coding
RBM10	ENSG00000182872	chrX	47185548	A	G	missense_variant	MODERATE	protein_coding	deleterious	probably_damaging
LMOD1	ENSG00000163431	chr1	201900297	A	G	missense_variant	MODERATE	protein_coding		benign
NR4A2	ENSG00000153234	chr2	156328493	T	C	missense_variant	MODERATE	protein_coding	tolerated	benign
NIF3L1	ENSG00000196290	chr2	200893362	G	T	missense_variant	MODERATE	protein_coding	tolerated	benign
ZSCAN9	ENSG00000137185	chr6	28233000	A	G	missense_variant	MODERATE	protein_coding	tolerated	benign
PUM3	ENSG00000080608	chr9	2829867	G	A	synonymous_variant	LOW	protein_coding
MLLT3	ENSG00000171843	chr9	20414206	G	A	missense_variant	MODERATE	protein_coding	tolerated	benign
ZNF511	ENSG00000198546	chr10	133312841	A	G	missense_variant	MODERATE	protein_coding	tolerated	benign
CCDC88C	ENSG00000015133	chr14	91325976	G	A	synonymous_variant	LOW	protein_coding
ATP13A5	ENSG00000187527	chr3	193321808	G	A	synonymous_variant	LOW	protein_coding
TARDBP	ENSG00000120948	chr1	11022631	A	C	missense_variant	MODERATE	protein_coding	deleterious	probably_damaging
AGO4	ENSG00000134698	chr1	35841219	C	A	synonymous_variant	LOW	protein_coding
KIAA0040	ENSG00000235750	chr1	175160868	T	A	missense_variant	MODERATE	protein_coding	deleterious	possibly_damaging
CAMSAP2	ENSG00000118200	chr1	200849069	A	T	missense_variant	MODERATE	protein_coding	deleterious	probably_damaging
DSTYK	ENSG00000133059	chr1	205169627	T	A	missense_variant	MODERATE	protein_coding	tolerated	benign
NLRP3	ENSG00000162711	chr1	247423271	C	A	missense_variant	MODERATE	protein_coding	tolerated	benign
CAPN14	ENSG00000214711	chr2	31187793	T	C	missense_variant	MODERATE	protein_coding	tolerated	benign
ARHGAP25	ENSG00000163219	chr2	68819210	C	G	missense_variant	MODERATE	protein_coding	deleterious	probably_damaging
ALMS1	ENSG00000116127	chr2	73452238	T	C	missense_variant	MODERATE	protein_coding	deleterious	benign
IMMT	ENSG00000132305	chr2	86179606	T	C	missense_variant	MODERATE	protein_coding	tolerated	benign
SAP130	ENSG00000136715	chr2	127996425	C	T	missense_variant	MODERATE	protein_coding	deleterious	possibly_damaging
DHRS9	ENSG00000073737	chr2	169083565	GA	G	frameshift_variant	HIGH	protein_coding
GLB1	ENSG00000170266	chr3	33058203	A	T	missense_variant	MODERATE	protein_coding	deleterious	probably_damaging
FAM208A	ENSG00000163946	chr3	56633363	T	C	missense_variant	MODERATE	protein_coding	tolerated	benign
TM4SF4	ENSG00000169903	chr3	149475874	G	C	missense_variant	MODERATE	protein_coding	deleterious	possibly_damaging
ARAP2	ENSG00000047365	chr4	36128633	A	T	missense_variant	MODERATE	protein_coding	deleterious	possibly_damaging
EPHA5	ENSG00000145242	chr4	65335933	T	C	missense_variant&splice_region_variant	MODERATE	protein_coding	tolerated	benign
GAB1	ENSG00000109458	chr4	143440208	A	G	missense_variant	MODERATE	protein_coding	deleterious	probably_damaging
TMEM184C	ENSG00000164168	chr4	147623859	T	C	missense_variant	MODERATE	protein_coding	deleterious	possibly_damaging
MAP1B	ENSG00000131711	chr5	72196719	T	C	missense_variant	MODERATE	protein_coding	tolerated	probably_damaging
DMXL1	ENSG00000172869	chr5	119118913	G	A	missense_variant	MODERATE	protein_coding	tolerated	benign
ZMAT2	ENSG00000146007	chr5	140700890	G	A	synonymous_variant	LOW	protein_coding
LARS	ENSG00000133706	chr5	146151901	T	C	synonymous_variant	LOW	protein_coding
ANXA6	ENSG00000197043	chr5	151108488	A	G	missense_variant	MODERATE	protein_coding	deleterious	probably_damaging
CYFIP2	ENSG00000055163	chr5	157392906	A	G	missense_variant	MODERATE	protein_coding	tolerated	possibly_damaging
AC011343.1	ENSG00000253311	chr5	159778652	T	C	non_coding_transcript_exon_variant&non_coding_transcript_variant	MODIFIER	lincRNA
BOD1	ENSG00000145919	chr5	173609294	G	A	missense_variant	MODERATE	protein_coding	tolerated	benign
GTPBP2	ENSG00000172432	chr6	43625517	C	A	missense_variant	MODERATE	protein_coding	deleterious	probably_damaging
MDN1	ENSG00000112159	chr6	89712607	G	T	missense_variant	MODERATE	protein_coding	tolerated	possibly_damaging
HIVEP2	ENSG00000010818	chr6	142774637	A	T	synonymous_variant	LOW	protein_coding
CPVL	ENSG00000106066	chr7	29064229	A	G	synonymous_variant	LOW	protein_coding
GS1-124K5.11	ENSG00000229180	chr7	66530805	T	C	non_coding_transcript_exon_variant&non_coding_transcript_variant	MODIFIER	lincRNA
ZNF789	ENSG00000198556	chr7	99487062	T	C	synonymous_variant	LOW	protein_coding
VCPIP1	ENSG00000175073	chr8	66634609	A	G	synonymous_variant	LOW	protein_coding
PKHD1L1	ENSG00000205038	chr8	109451035	C	G	missense_variant	MODERATE	protein_coding	tolerated	probably_damaging
PGM5P2	ENSG00000277778	chr9	41007065	C	T	non_coding_transcript_exon_variant&non_coding_transcript_variant	MODIFIER	processed_transcript
LINC01410	ENSG00000238113	chr9	62810151	A	G	non_coding_transcript_exon_variant&non_coding_transcript_variant	MODIFIER	lincRNA
SMC2-AS1	ENSG00000270332	chr9	104083087	C	T	non_coding_transcript_exon_variant&non_coding_transcript_variant	MODIFIER	lincRNA
PSMB7	ENSG00000136930	chr9	124412359	G	C	missense_variant	MODERATE	protein_coding	deleterious	probably_damaging
PDCD11	ENSG00000148843	chr10	103406650	GA	G	frameshift_variant	HIGH	protein_coding
STIM1	ENSG00000167323	chr11	4059306	A	G	missense_variant	MODERATE	protein_coding	tolerated	unknown
LIN7C	ENSG00000148943	chr11	27499455	G	A	synonymous_variant	LOW	protein_coding
CD44	ENSG00000026508	chr11	35229277	A	T	missense_variant	MODERATE	protein_coding	tolerated	benign
SPTBN2	ENSG00000173898	chr11	66705791	T	C	missense_variant	MODERATE	protein_coding	deleterious	possibly_damaging
IFFO1	ENSG00000010295	chr12	6548139	T	A	stop_gained	HIGH	protein_coding
PTHLH	ENSG00000087494	chr12	27963442	G	A	missense_variant	MODERATE	protein_coding	deleterious	probably_damaging
ARID2	ENSG00000189079	chr12	45852268	C	G	missense_variant	MODERATE	protein_coding	deleterious	benign
CCDC168	ENSG00000175820	chr13	102736401	T	C	missense_variant	MODERATE	protein_coding	tolerated	benign
TEP1	ENSG00000129566	chr14	20404644	A	T	synonymous_variant	LOW	protein_coding
OR5AU1	ENSG00000169327	chr14	21155397	T	A	missense_variant	MODERATE	protein_coding	deleterious	benign
SLC12A6	ENSG00000140199	chr15	34336534	T	C	synonymous_variant	LOW	protein_coding
SLTM	ENSG00000137776	chr15	58899614	C	T	missense_variant	MODERATE	protein_coding	tolerated	unknown
HERC1	ENSG00000103657	chr15	63674596	A	G	missense_variant	MODERATE	protein_coding	deleterious	benign
TUFM	ENSG00000178952	chr16	28845353	G	T	stop_gained	HIGH	protein_coding
FUS	ENSG00000089280	chr16	31182580	C	G	missense_variant	MODERATE	protein_coding	tolerated	unknown
PDXDC2P	ENSG00000196696	chr16	69982703	C	A	non_coding_transcript_exon_variant&non_coding_transcript_variant	MODIFIER	processed_transcript
NCOR1	ENSG00000141027	chr17	16070436	G	T	synonymous_variant	LOW	protein_coding
SSH2	ENSG00000141298	chr17	29636498	T	C	missense_variant	MODERATE	protein_coding	deleterious	possibly_damaging
METTL4	ENSG00000101574	chr18	2563818	A	T	missense_variant	MODERATE	protein_coding	tolerated	benign
ANKRD12	ENSG00000101745	chr18	9257738	C	A	missense_variant	MODERATE	protein_coding	tolerated	benign
CABYR	ENSG00000154040	chr18	24155711	G	A	stop_gained	HIGH	protein_coding
ZNF532	ENSG00000074657	chr18	58919629	G	T	missense_variant	MODERATE	protein_coding	tolerated	probably_damaging
VAV1	ENSG00000141968	chr19	6828857	G	A	missense_variant	MODERATE	protein_coding	deleterious	possibly_damaging
RAB8A	ENSG00000167461	chr19	16132241	G	T	missense_variant	MODERATE	protein_coding	tolerated	benign
SHKBP1	ENSG00000160410	chr19	40588676	C	T	synonymous_variant	LOW	protein_coding
LYPD5	ENSG00000159871	chr19	43798457	A	T	missense_variant&splice_region_variant	MODERATE	protein_coding	deleterious	possibly_damaging
VRK3	ENSG00000105053	chr19	49988379	T	C	missense_variant	MODERATE	protein_coding	deleterious	probably_damaging
ZNF337	ENSG00000130684	chr20	25685605	C	A	missense_variant	MODERATE	protein_coding	deleterious	benign
WRB	ENSG00000182093	chr21	39390782	G	T	missense_variant	MODERATE	protein_coding	deleterious	possibly_damaging
PCNT	ENSG00000160299	chr21	46390797	A	G	missense_variant	MODERATE	protein_coding	tolerated	possibly_damaging
CITF22-49D8.1	ENSG00000224715	chr22	47363683	C	A	non_coding_transcript_exon_variant&non_coding_transcript_variant	MODIFIER	lincRNA
BCOR	ENSG00000183337	chrX	40074537	G	A	missense_variant	MODERATE	protein_coding	tolerated	probably_damaging
WAS	ENSG00000015285	chrX	48684379	G	A	missense_variant	MODERATE	protein_coding	deleterious	probably_damaging
LINC00269	ENSG00000215162	chrX	69179645	A	T	splice_region_variant&non_coding_transcript_exon_variant&non_coding_transcript_variant	LOW	lincRNA
SERPINA7	ENSG00000123561	chrX	106033507	T	C	missense_variant	MODERATE	protein_coding	deleterious	benign
TMEM59	ENSG00000116209	chr1	54043458	T	A	missense_variant	MODERATE	protein_coding	deleterious	probably_damaging
PCNX1	ENSG00000100731	chr14	70977406	G	A	missense_variant	MODERATE	protein_coding	deleterious	possibly_damaging
WASF2	ENSG00000158195	chr1	27412656	G	A	missense_variant	MODERATE	protein_coding	deleterious	unknown
NRDC	ENSG00000078618	chr1	51840414	C	T	missense_variant	MODERATE	protein_coding	tolerated	benign
POGZ	ENSG00000143442	chr1	151424130	T	C	missense_variant	MODERATE	protein_coding	tolerated	benign
CREB1	ENSG00000118260	chr2	207575348	C	G	synonymous_variant	LOW	protein_coding
SNRK	ENSG00000163788	chr3	43303696	T	C	missense_variant	MODERATE	protein_coding	deleterious	probably_damaging
ZNF292	ENSG00000188994	chr6	87257918	A	G	missense_variant	MODERATE	protein_coding	tolerated	benign
JMJD1C	ENSG00000171988	chr10	63193075	G	A	missense_variant	MODERATE	protein_coding	tolerated	benign
SLF2	ENSG00000119906	chr10	100924516	T	C	synonymous_variant	LOW	protein_coding
MGEA5	ENSG00000198408	chr10	101798988	G	C	missense_variant	MODERATE	protein_coding	tolerated	benign
AHNAK	ENSG00000124942	chr11	62523404	G	A	synonymous_variant	LOW	protein_coding
PYGL	ENSG00000100504	chr14	50924026	C	A	synonymous_variant	LOW	protein_coding
AKAP13	ENSG00000170776	chr15	85579739	T	C	synonymous_variant	LOW	protein_coding
VPS13D	ENSG00000048707	chr1	12273062	T	A	synonymous_variant	LOW	protein_coding
LINC01141	ENSG00000236963	chr1	20398654	T	A	non_coding_transcript_exon_variant&non_coding_transcript_variant	MODIFIER	lincRNA
UOX	ENSG00000240520	chr1	84370016	C	T	non_coding_transcript_exon_variant&non_coding_transcript_variant	MODIFIER	unitary_pseudogene
PRUNE1	ENSG00000143363	chr1	151034231	G	C	missense_variant	MODERATE	protein_coding	deleterious	benign
THEM4	ENSG00000159445	chr1	151877026	C	G	missense_variant	MODERATE	protein_coding	tolerated	benign
ABCB6	ENSG00000115657	chr2	219214143	C	A	missense_variant	MODERATE	protein_coding	tolerated	benign
RBPJ	ENSG00000168214	chr4	26430779	A	T	synonymous_variant	LOW	protein_coding
ANKRD50	ENSG00000151458	chr4	124670992	T	A	missense_variant	MODERATE	protein_coding	deleterious	probably_damaging
MTRR	ENSG00000124275	chr5	7886652	T	A	synonymous_variant	LOW	protein_coding
TMEM161B-AS1	ENSG00000247828	chr5	88287471	G	A	non_coding_transcript_exon_variant&non_coding_transcript_variant	MODIFIER	antisense
TTC37	ENSG00000198677	chr5	95498516	T	A	synonymous_variant	LOW	protein_coding
CTC-254B4.1	ENSG00000251027	chr5	106980769	A	T	non_coding_transcript_exon_variant&non_coding_transcript_variant	MODIFIER	lincRNA
CNOT6	ENSG00000113300	chr5	180574073	A	G	missense_variant	MODERATE	protein_coding	deleterious	possibly_damaging
BTN3A2	ENSG00000186470	chr6	26370344	C	T	synonymous_variant	LOW	protein_coding
MLIP-AS1	ENSG00000235050	chr6	54047495	T	G	non_coding_transcript_exon_variant&non_coding_transcript_variant	MODIFIER	antisense
MLIP	ENSG00000146147	chr6	54137630	A	T	missense_variant	MODERATE	protein_coding	tolerated	benign
LINC00997	ENSG00000281332	chr7	32761035	G	T	non_coding_transcript_exon_variant&non_coding_transcript_variant	MODIFIER	lincRNA
TRG-AS1	ENSG00000281103	chr7	38378461	T	C	non_coding_transcript_exon_variant&non_coding_transcript_variant	MODIFIER	antisense
ABCA13	ENSG00000179869	chr7	48314256	A	G	missense_variant	MODERATE	protein_coding	tolerated	benign
ZYX	ENSG00000159840	chr7	143382876	G	A	missense_variant	MODERATE	protein_coding	tolerated	benign
RP1L1	ENSG00000183638	chr8	10609969	C	T	missense_variant	MODERATE	protein_coding	tolerated	unknown
IKBKB	ENSG00000104365	chr8	42319645	G	A	missense_variant&splice_region_variant	MODERATE	protein_coding	tolerated	benign
CSPP1	ENSG00000104218	chr8	67161880	C	A	missense_variant	MODERATE	protein_coding	deleterious	probably_damaging
RAD23B	ENSG00000119318	chr9	107306467	C	G	missense_variant	MODERATE	protein_coding	tolerated	unknown
SPTAN1	ENSG00000197694	chr9	128585929	C	T	synonymous_variant	LOW	protein_coding
ZEB1	ENSG00000148516	chr10	31521115	T	A	missense_variant	MODERATE	protein_coding	deleterious	probably_damaging
ZEB1	ENSG00000148516	chr10	31527240	T	G	synonymous_variant	LOW	protein_coding
CCAR1	ENSG00000060339	chr10	68755526	T	A	missense_variant	MODERATE	protein_coding	deleterious	probably_damaging
RP11-399K21.14	ENSG00000272692	chr10	75410754	C	T	non_coding_transcript_exon_variant&non_coding_transcript_variant	MODIFIER	lincRNA
SMC3	ENSG00000108055	chr10	110602906	C	A	missense_variant	MODERATE	protein_coding	deleterious	probably_damaging
MUC5B	ENSG00000117983	chr11	1244839	G	T	synonymous_variant	LOW	protein_coding
ATM	ENSG00000149311	chr11	108281045	A	G	synonymous_variant	LOW	protein_coding
LRRK2	ENSG00000188906	chr12	40298326	T	C	synonymous_variant	LOW	protein_coding
HECTD4	ENSG00000173064	chr12	112254151	A	G	synonymous_variant	LOW	protein_coding
GOLGA6L6	ENSG00000277322	chr15	20534954	G	A	missense_variant	MODERATE	protein_coding	tolerated	unknown
FMN1	ENSG00000248905	chr15	32969239	T	C	missense_variant	MODERATE	protein_coding	tolerated	unknown
TMOD2	ENSG00000128872	chr15	51798339	A	G	missense_variant&splice_region_variant	MODERATE	protein_coding	deleterious	probably_damaging
VPS13C	ENSG00000129003	chr15	61972673	G	A	synonymous_variant	LOW	protein_coding
PDPR	ENSG00000090857	chr16	70132208	C	A	missense_variant	MODERATE	protein_coding	deleterious	probably_damaging
GAS8	ENSG00000141013	chr16	90032836	G	C	missense_variant	MODERATE	protein_coding	tolerated	benign
DBF4B	ENSG00000161692	chr17	44751169	A	G	synonymous_variant	LOW	protein_coding
ANKRD40	ENSG00000154945	chr17	50699482	TC	T	frameshift_variant	HIGH	protein_coding
ANKRD12	ENSG00000101745	chr18	9255786	C	A	missense_variant	MODERATE	protein_coding	tolerated	benign
CYP4F8	ENSG00000186526	chr19	15615749	G	T	missense_variant	MODERATE	protein_coding	tolerated	benign
LRRC25	ENSG00000175489	chr19	18396498	T	C	missense_variant	MODERATE	protein_coding	tolerated	benign
GMIP	ENSG00000089639	chr19	19642542	C	A	missense_variant	MODERATE	protein_coding	deleterious	probably_damaging
SIRPD	ENSG00000125900	chr20	1537257	C	A	missense_variant	MODERATE	protein_coding	deleterious	benign
PRMT2	ENSG00000160310	chr21	46648557	G	C	missense_variant	MODERATE	protein_coding	deleterious	probably_damaging
HIRA	ENSG00000100084	chr22	19375665	C	T	missense_variant	MODERATE	protein_coding	tolerated	benign
WWC3	ENSG00000047644	chrX	10126271	T	A	missense_variant	MODERATE	protein_coding	deleterious	possibly_damaging
OFD1	ENSG00000046651	chrX	13767240	T	C	synonymous_variant	LOW	protein_coding
ARHGEF9	ENSG00000131089	chrX	63638185	G	C	missense_variant	MODERATE	protein_coding	tolerated	benign
LAS1L	ENSG00000001497	chrX	65514887	T	A	missense_variant	MODERATE	protein_coding	deleterious	benign
ITGB1BP2	ENSG00000147166	chrX	71302317	A	G	missense_variant	MODERATE	protein_coding	deleterious	possibly_damaging
HTATSF1	ENSG00000102241	chrX	136511772	C	A	stop_gained	HIGH	protein_coding
RPS26	ENSG00000197728	chr12	56042509	G	A	missense_variant	MODERATE	protein_coding	tolerated	benign
RNF213	ENSG00000173821	chr17	80364448	G	T	synonymous_variant	LOW	protein_coding
ARID1A	ENSG00000117713	chr1	26771233	T	C	missense_variant	MODERATE	protein_coding	deleterious	unknown
UGGT1	ENSG00000136731	chr2	128145878	A	G	missense_variant	MODERATE	protein_coding	tolerated	benign
AIM1	ENSG00000112297	chr6	106512870	G	A	missense_variant	MODERATE	protein_coding	deleterious	possibly_damaging
RUSC2	ENSG00000198853	chr9	35547508	T	C	synonymous_variant	LOW	protein_coding
PCF11	ENSG00000165494	chr11	83168704	G	T	missense_variant	MODERATE	protein_coding	tolerated	probably_damaging
EIF2AK4	ENSG00000128829	chr15	39967497	C	G	missense_variant	MODERATE	protein_coding	deleterious	possibly_damaging
TBC1D20	ENSG00000125875	chr20	439171	A	G	missense_variant	MODERATE	protein_coding	deleterious	probably_damaging
